# Supplementary material for: Environmental metagenomics enhances detection of circulating viruses from live poultry markets in Cambodia
Source: Nat Commun. 2026 Jan 12;17:1525. doi: 10.1038/s41467-025-68245-8 (PMC12891645; doi:10.1038/s41467-025-68245-8)
Supplement: Supplementary file 4 — Supplementary Data 1 [file 41467_2025_68245_MOESM4_ESM.xlsx]

## Sheet: Supplementary Data 1
	Supplementary Data 1: Number of samples collected for each group at each LBM visit
	Date	Location	Chicken		Duck		Air			Wash water	Drinking water	Cage swabs
			Throat	Cloacal	Throat	Cloacal	Slaughter area	Holding area	Outside
	2022-01-27	Phnom_Penh	10	10	10	10	1	1	1	2	5	5
	2022-03-17	Phnom_Penh	10	10	10	10	1	1	1	2	5	5
	2022-04-12	Phnom_Penh	10	10	10	10	1	1	1	2	10	5
	2022-04-22	Phnom_Penh	10	10	10	10	1	1	1	2	0	5
	2022-12-21	Takeo	20	20	1	20	1	1	0	1	5	5
	2022-12-23	Phnom_Penh	10	10	10	10	2	1	1	1	5	5
	2023-01-19	Takeo	20	20	20	20	1	1	0	1	0	5
	2023-03-07	Takeo	10	10	10	10	1	1	1	1	5	15
	2023-03-10	Phnom_Penh	10	10	10	10	1	1	1	2	5	10
	2023-04-06	Phnom_Penh	10	10	10	10	1	1	1	2	5	10
	2023-04-10	Phnom_Penh	10	10	10	10	1	1	1	1	5	5
	2023-04-12	Takeo	10	10	20	20	1	1	1	1	0	10
