# Supplementary material for: Environmental metagenomics enhances detection of circulating viruses from live poultry markets in Cambodia
Source: Nat Commun. 2026 Jan 12;17:1525. doi: 10.1038/s41467-025-68245-8 (PMC12891645; doi:10.1038/s41467-025-68245-8)
Supplement: Supplementary file 5 — Supplementary Data 2 [file 41467_2025_68245_MOESM5_ESM.xlsx]

## Sheet: Supplementary Data 2
	Supplementary Data 2: CZ ID pipeline QC and read trimming summary
	sample_name	total_reads	passed_filters	passed_filters_percent	total_ercc_reads	subsampled_fraction	quality_control	compression_ratio	reads_after_bowtie2_ercc_filtered	reads_after_fastp	reads_after_bowtie2_host_filtered	reads_after_hisat2_host_filtered	insert_size_median	insert_size_mode	insert_size_median_absolute_deviation	insert_size_min	insert_size_max	insert_size_mean	insert_size_standard_deviation	insert_size_read_pairs	sample_type
	CVRP_RUN_02_ES1_S1	6171762	2722228	44.108	7078	0.630135	89.854	1.36	6164684	5539188	4321104	4320420	198	169	47	35	43839888	212.334	75.9374	538097	Oralpharyngeal Swab
	CVRP_RUN_02_ES2_S2	8800466	4597644	52.243	35870	0.603477	92.066	2.3	8764596	8069210	7623406	7620912	167	145	35	35	133225336	178.09	59.5925	189594	Oralpharyngeal Swab
	CVRP_RUN_02_ES3_S3	10576578	2596900	24.553	7290	0.28163	92.106	1.3	10569288	9734966	9222076	9221508	178	156	40	35	14431	193.754	72.5515	205439	Cloacal Swab
	CVRP_RUN_02_ES4_S4	9653254	2765438	28.648	9920	0.314723	91.924	1.38	9643334	8864568	8790534	8789406	174	142	42	35	93714250	189.303	72.5465	17123	Cloacal Swab
	CVRP_RUN_02_ES5_S5	5749182	2411108	41.938	16408	0.472829	90.376	1.2	5732774	5181076	5107418	5106898	167	110	45	36	1469	177.159	70.6682	8852	Carcass Washwater
	CVRP_RUN_02_ES6_S6	1163770	1048922	90.131	8674	1	91.167	1.14	1155096	1053062	1049090	1049076	204	170	43	54	511	217.942	72.1157	1712	Carcass Washwater
	CVRP_RUN_02_ES7_S7	4091978	2600566	63.553	3336	0.688137	92.452	1.3	4088642	3780014	3779450	3779450	187	230	43	69	1155	191.723	63.3284	120	Drinking Water
	CVRP_RUN_02_ES8_S8	3284232	2940642	89.538	27578	1	92.546	1.77	3256654	3013892	2944236	2942962	176	174	37	35	4617	189.131	63.9398	27043	Air
	CVRP_RUN_02_ES9_S9	4866994	3015730	61.963	14594	0.688751	92.339	1.51	4852400	4480658	4380352	4379580	185	167	42	37	2871	199.359	71.8143	42442	Air
	CVRP_RUN_02_ES10_S10	1346230	1042986	77.475	51662	1	88.064	1.37	1294568	1140050	1050904	1048982	179	150	40	35	614	193.888	71.6552	29758	Air
	CVRP_RUN_02_ES11_S11	12200728	3116216	25.541	14178	0.274938	94.043	1.56	12186550	11460646	11336080	11335988	183	176	39	35	601	193.737	64.5049	57664	Cage Swab
	CVRP_RUN_02_ES12_S12	3462790	1702332	49.161	79266	1	85.427	1.29	3383524	2890436	2820832	2820362	155	159	27	36	6210	159.767	47.1675	19012	Nasopharyngeal Swab
	CVRP_RUN_06_ES13_S1	11735108	2213184	18.86	5746	0.220452	94.335	1.11	11729362	11064878	10040202	10039532	170	154	37	34	39505995	180.22	60.527	453247	Oralpharyngeal Swab
	CVRP_RUN_06_ES14_S2	921232	151372	16.431	560	1	89.156	1.02	920672	820838	154722	151920	162	147	34	35	83584	172.62	56.4766	300622	Oralpharyngeal Swab
	CVRP_RUN_06_ES15_S3	11290206	2180922	19.317	8086	0.211642	93.064	1.09	11282120	10499538	10306170	10305158	165	147	36	35	40033	178.025	63.9166	81050	Cloacal Swab
	CVRP_RUN_06_ES16_S4	5925972	2257260	38.091	346	0.420062	91.519	1.13	5925626	5423086	5373988	5373784	163	145	34	36	481	171.891	55.4844	22053	Cloacal Swab
	CVRP_RUN_06_ES17_S5	4033274	2094008	51.918	6	0.555979	93.876	1.05	4033268	3786280	3766516	3766438	152	139	30	36	4093	161.042	49.789	8855	Carcass Washwater
	CVRP_RUN_06_ES18_S6	5081264	2135366	42.024	24	0.452398	92.944	1.07	5081240	4722684	4720154	4720136	172	152	37	45	468	182.273	62.0098	1080	Carcass Washwater
	CVRP_RUN_06_ES19_S7	5728890	2213642	38.64	46	0.410296	94.6	1.11	5728844	5419464	5395366	5395298	171	168	35	35	482	180.211	57.3693	10751	Drinking Water
	CVRP_RUN_06_ES20_S8	9643088	2142090	22.214	372	0.244997	94.384	1.07	9642716	9101190	8778128	8764296	148	130	32	35	4335	157.158	52.5018	93057	Drinking Water
	CVRP_RUN_06_ES21_S9	3863018	2172012	56.226	324	0.613586	94.113	1.09	3862694	3635300	3545038	3542596	151	151	30	35	499	158.26	49.2432	33108	Air
	CVRP_RUN_06_ES22_S10	1891506	1730866	91.507	390	1	93.17	1.11	1891116	1761958	1734170	1733662	146	138	30	35	2089	153.348	46.9485	11171	Air
	CVRP_RUN_06_ES23_S11	389380	296318	76.1	596	1	83.275	1.08	388784	323760	298924	298720	136	132	25	35	1609	141.013	42.9083	9262	Air
	CVRP_RUN_06_ES24_S12	6082268	2881034	47.368	194	0.507441	93.704	1.44	6082074	5699122	5677904	5677610	148	141	28	35	443	153.871	43.7668	9604	Cage Swab
	CVRP_RUN_07_ES25_S1	6788310	2086760	30.74	1484	0.41303	96.88	1.04	6786826	6575064	5065988	5052456	175	150	39	35	4106	186.199	63.3523	658519	Oralpharyngeal Swab
	CVRP_RUN_07_ES26_S2	3023148	2067024	68.373	828	0.733066	96.567	1.03	3022320	2918550	2820586	2820130	166	137	37	35	39903	178.616	63.4676	42198	Oralpharyngeal Swab
	CVRP_RUN_07_ES27_S3	2975906	1857526	62.419	352	1	96.493	1.02	2975554	2871194	1860436	1857766	190	162	43	35	6848	201.461	68.8807	444983	Cloacal Swab
	CVRP_RUN_07_ES28_S4	5056624	2225186	44.005	360	0.484751	96.449	1.11	5056264	4876728	4593208	4592160	177	148	42	35	41558	190.561	69.5629	124636	Cloacal Swab
	CVRP_RUN_07_ES29_S5	2603174	2045064	78.56	14	0.887118	97.263	1.02	2603160	2531914	2334850	2329240	177	138	43	37	514	188.998	68.0637	63947	Carcass Washwater
	CVRP_RUN_07_ES30_S6	2703696	2125302	78.607	30	0.80403	97.796	1.06	2703666	2644070	2643324	2643322	174	155	39	70	485	189.102	64.18	315	Carcass Washwater
	CVRP_RUN_07_ES31_S7	7626182	2169722	28.451	460	0.305349	96.189	1.08	7625722	7335092	7108604	7106140	186	171	41	37	534	197.531	66.0887	98717	Drinking Water
	CVRP_RUN_07_ES32_S8	4491894	2103494	46.829	22	0.491336	97.741	1.05	4491872	4390390	4294574	4287060	152	126	36	37	504	163.703	58.7737	25340	Air
	CVRP_RUN_07_ES33_S9	6147250	2102524	34.203	74	0.355674	97.323	1.05	6147176	5982638	5919970	5915644	144	116	32	36	527	155.406	54.0265	17176	Air
	CVRP_RUN_07_ES34_S10	6810562	2167254	31.822	58	0.332988	97.714	1.08	6810504	6654812	6524310	6518556	137	128	28	35	538	146.846	50.1661	36631	Air
	CVRP_RUN_07_ES35_S11	6566142	2111560	32.158	518	0.357064	97.364	1.06	6565624	6392560	5919908	5914412	181	161	40	35	1078	192.947	66.4243	195722	Cage Swab
	CVRP_RUN_15_WB01_S11	16187176	6079034	37.555	27664	0.392035	96.095	3.04	16159512	15528398	15506764	15506636	171	167	31	36	1907	181.275	57.7734	8458	Cloacal swab
	CVRP_RUN_15_WB02_S12	4229232	3236958	76.538	7914	1	93.082	2.24	4221318	3929282	3237584	3237436	182	182	34	35	13205	191.538	59.065	321592	Tracheal swab
	CVRP_RUN_16_ES37-TS_S1	7696630	2292056	29.78	3312	0.466483	94.538	1.15	7693318	7273128	4919756	4913672	194	181	38	35	91178458	204.082	63.5413	1011719	Throat swab
	CVRP_RUN_16_ES38-TS_S2	1207418	135346	11.21	302	1	92.672	1.01	1207116	1118656	138250	135790	172	165	35	35	46878	178.536	55.5787	451867	Throat swab
	CVRP_RUN_16_ES39-ClS_S3	6722874	2213098	32.919	4102	0.36752	94.92	1.11	6718772	6377452	6022986	6021952	183	181	38	35	5648	192.536	64.9459	151037	Cloacal swab
	CVRP_RUN_16_ES40-ClS_S4	6671694	2473174	37.07	160	0.411085	95.385	1.24	6671534	6363646	6018360	6017154	190	177	38	35	567836	198.255	61.141	155133	Cloacal swab
	CVRP_RUN_16_ES41-WW_S5	4932308	2200574	44.616	2	0.474423	94.367	1.1	4932306	4654466	4641110	4640428	201	186	45	51	497	209.393	68.1292	3719	Washwater
	CVRP_RUN_16_ES42-WW_S6	4670910	2335966	50.011	40	0.531782	94.238	1.17	4670870	4401748	4392822	4392810	205	180	45	35	6423	217.194	72.819	3821	Washwater
	CVRP_RUN_16_ES43-WW_S7	4378794	2304874	52.637	6	0.560536	93.946	1.15	4378788	4113694	4112008	4111992	201	168	43	36	6964	214.547	73.672	610	Washwater
	CVRP_RUN_16_ES44-WW_S8	4607434	2438192	52.919	244	0.566579	93.886	1.22	4607190	4325496	4304154	4303544	162	164	32	35	1230	175.023	69.848	6661	Washwater
	CVRP_RUN_16_ES45-A_S9	9465870	2386928	25.216	1162	0.270312	93.572	1.19	9464708	8856358	8830866	8830610	212	186	43	35	1788	221.953	70.1666	10165	Air
	CVRP_RUN_16_ES46-A_S10	1802004	1699902	94.334	146	1	94.961	1.08	1801858	1711066	1700582	1700376	201	184	40	42	484	208.509	65.0933	3472	Air
	CVRP_RUN_16_ES47-A_S11	94190	86164	91.479	26	1	93.407	1.09	94164	87956	86314	86272	172	156	35	38	518	185.608	71.0222	602	Air
	CVRP_RUN_16_ES48-CS_S12	18938690	2212396	11.682	2984	0.123284	95.699	1.11	18935706	18121188	17947824	17945936	207	172	45	35	11871478	219.38	72.6786	68923	Cage swab
	CVRP_RUN_18_ES49_S1	3879410	1101390	28.391	1582	1	91.059	1.18	3877828	3531120	1101910	1101532	205	181	40	35	9358692	214.905	66.3955	1028571	Throat swab
	CVRP_RUN_18_ES50_S2	3430174	2123688	61.912	1948	1	92.794	1.22	3428226	3181192	2128196	2124608	187	177	37	35	151105	195.544	61.5722	480407	Throat swab
	CVRP_RUN_18_ES51_S3	19335114	2491440	12.886	538	0.148716	94.785	1.25	19334576	18326246	16754474	16753540	203	176	43	34	26939112	214.713	70.8119	658281	Cloacal swab
	CVRP_RUN_18_ES52_S4	5397698	2322316	43.024	106	0.452749	95.395	1.16	5397592	5149036	5129632	5129494	202	181	46	40	76339	213.141	73.4319	7896	Cloacal swab
	CVRP_RUN_18_ES53_S5	2885112	2113898	73.269	4	0.769977	96.595	1.06	2885108	2786874	2746358	2746244	191	176	39	35	1552	198.979	64.153	12629	Carcass washwater
	CVRP_RUN_18_ES54_S6	12300688	2398880	19.502	1490	0.204973	95.717	1.2	12299198	11772418	11707302	11705376	203	189	43	36	531	213.788	70.3374	23233	Drinking water
	CVRP_RUN_18_ES55_S7	13007774	2878814	22.131	248	0.235321	94.853	1.44	13007526	12338062	12234498	12234110	201	197	39	35	10291	210.704	65.4093	41587	Cage swab
	CVRP_RUN_18_ES56_S8	5751940	2500698	43.476	226	0.459424	96.268	1.25	5751714	5537062	5444944	5443636	204	187	40	35	516	215.92	67.6623	38209	Air
	CVRP_RUN_18_ES57_S9	2144334	2053226	95.751	16	1	95.863	1.32	2144318	2055610	2053316	2053280	192	155	37	54	462	201.116	61.9158	974	Air
	CVRP_RUN_18_ES58_S10	702726	451816	64.295	24	1	93.198	1.23	702702	654902	477946	470708	217	224	47	35	521	223.725	72.362	35890	Air
	CVRP_RUN_18_ES59_S11	96332	37856	39.297	42	1	48.601	1.41	96290	46798	38702	38582	178	204	32	35	626	187.664	59.8016	2060	Air (indical)
	CVRP_RUN_18_ES60_S12	39494	36002	91.158	0	1	92.601	1.12	39494	36572	36322	36318	136	136	11	94	289	159.712	38.5617	69	Air (indical)
	CVRP_RUN_19_ES61_S1	6262778	3075636	49.11	2268	0.828013	93.787	1.54	6260510	5871542	3734756	3716088	207	182	41	35	15596	217.708	67.4759	920721	Throat swab
	CVRP_RUN_19_ES62_S2	12218174	4010324	32.823	3662	0.654273	94.318	2.01	12214512	11520426	6144126	6136844	205	181	43	35	177068112	216.742	70.1042	2262784	Throat swab
	CVRP_RUN_19_ES63_S3	4132310	3157468	76.409	20	0.79898	96.24	1.58	4132290	3976906	3952314	3952080	186	169	39	44	10961	196.269	64.2818	10404	Throat swab
	CVRP_RUN_19_ES64_S4	6003870	2698280	44.942	2702	0.579913	90.866	1.35	6001168	5453006	4654642	4653162	183	164	38	35	105481635	197.678	72.264	330307	Cloacal swab
	CVRP_RUN_19_ES65_S5	3630466	698956	19.253	3806	1	76.662	1.23	3626660	2780252	705724	699758	183	165	38	34	192074984	196.208	71.4282	843459	Cloacal swab
	CVRP_RUN_19_ES66_S6	6587530	2280986	34.626	294	0.436607	94.776	1.14	6587236	6243126	5231896	5226684	199	176	41	34	116457046	209.895	67.4372	439192	Cloacal swab
	CVRP_RUN_19_ES67_S7	2304092	1897252	82.343	172	1	93.739	1.21	2303920	2159664	1900640	1898414	198	178	43	35	191631782	210.966	70.9166	108318	Cloacal swab
	CVRP_RUN_19_ES68_S8	4466734	2190846	49.048	42	0.535857	96.837	1.1	4466692	4325396	4093652	4092198	183	180	35	35	45240	190.288	58.5518	93801	Carcass washwater
	CVRP_RUN_19_ES69_S9	3604012	3275802	90.893	16	0.933895	97.558	1.64	3603996	3515970	3508172	3508012	191	148	44	54	491	203.151	71.1432	2915	Drinking water
	CVRP_RUN_19_ES70_S10	19029046	2869454	15.079	1912	0.157712	95.8	1.43	19027134	18228066	18195224	18194960	181	162	35	38	20368	189.337	57.0834	13656	Cage swab
	CVRP_RUN_19_ES71_S11	1870640	1232082	65.864	26	1	95.483	1.15	1870614	1786116	1310400	1289226	213	177	47	34	575	220.196	74.3962	99313	Air
	CVRP_RUN_19_ES72_S12	1408442	938856	66.659	80	1	92.229	1.24	1408362	1298922	984460	971244	202	162	50	35	3682	212.351	75.6625	68146	Air
	CVRP_RUN_24_ES73_S1	14011372	3393334	24.218	788	0.27864	97.497	1.7	14010584	13659882	12178660	12178426	211	182	47	35	79286376	224.302	76.5809	638814	Throat swab
	CVRP_RUN_24_ES74_S2	5604076	1203056	21.468	1674	1	97.004	1.17	5602402	5434548	1244242	1203120	211	182	47	33	36362505	223.669	75.1618	1740368	Throat swab
	CVRP_RUN_24_ES75_S3	4080198	2162754	53.006	168	0.694333	97.671	1.08	4080030	3984986	3118530	3115696	190	178	41	35	61579	200.923	67.1187	375469	Throat swab
	CVRP_RUN_24_ES76_S4	4833970	2189230	45.288	356	0.748978	96.396	1.09	4833614	4659390	2930146	2924176	199	176	43	35	34175945	210.401	70.1878	763062	Throat swab
	CVRP_RUN_24_ES77_S5	844100	129230	15.31	264	1	89.121	1.04	843836	752032	129410	129300	199	176	43	35	4470	212.097	71.6515	258308	Cloacal swab
	CVRP_RUN_24_ES78_S6	4989172	2496260	50.034	3816	0.666128	94.431	1.25	4985356	4707728	3753714	3747590	203	186	43	34	164724493	214.843	72.2299	399807	Cloacal swab
	CVRP_RUN_24_ES79_S7	3806390	2189672	57.526	794	0.80258	93.204	1.1	3805596	3546980	2736350	2731708	186	169	42	34	9868717	199.938	71.113	335755	Cloacal swab
	CVRP_RUN_24_ES80_S8	4279510	2206762	51.566	412	0.562283	94.581	1.1	4279098	4047192	3927768	3926472	195	174	45	37	161968908	208.855	75.6443	41721	Cloacal swab
	CVRP_RUN_24_ES81_S9	11869332	2889698	24.346	120	0.252609	97.396	1.45	11869212	11560184	11440260	11439590	182	177	37	35	62299062	191.743	63.6615	52281	Wash water
	CVRP_RUN_24_ES82_S10	4164462	2754834	66.151	14	0.679323	97.683	1.38	4164448	4067970	4055490	4055436	195	151	44	35	5319	208.909	75.4525	5156	Cage swab
	CVRP_RUN_24_ES83_S11	545574	502848	92.169	32	1	96.773	1.07	545542	527936	504362	503726	183	170	38	35	540	195.368	66.452	8201	Air
	CVRP_RUN_24_ES84_S12	575222	520514	90.489	60	1	95.85	1.14	575162	551292	522508	521764	172	160	35	36	22827900	184.561	64.5793	9291	Air
	CVRP_RUN_25_ES86_S2	7422840	351308	4.733	3146	1	95.803	1.1	7419694	7108292	351670	351468	224	199	50	35	62838220	237.457	78.5001	2889973	Throat swab
	CVRP_RUN_25_ES87_S3	2819664	2692442	95.488	104	0.991015	97.882	1.35	2819560	2759828	2717294	2717058	196	180	43	35	52384	207.699	71.0601	18719	Throat swab
	CVRP_RUN_25_ES88_S4	6707932	3005878	44.811	2244	0.912803	94.748	1.5	6705688	6353514	3294086	3293336	215	181	48	35	153403828	228.556	78.1234	1328460	Cloacal swab
	CVRP_RUN_25_ES89_S5	5897198	2285708	38.759	1520	0.56109	94.657	1.14	5895678	5580686	4075472	4074340	200	176	45	33	48090574	214.301	75.7692	638890	Cloacal swab
	CVRP_RUN_25_ES90_S6	2933044	2224126	75.83	382	0.85639	96.316	1.11	2932662	2824626	2600560	2599122	191	184	42	35	42761	202.612	68.3267	92326	Cloacal swab
	CVRP_RUN_25_ES91_S7	7739840	3156342	40.78	134	0.42757	98.058	1.58	7739706	7589380	7383022	7382452	187	163	42	35	67998	201.939	71.8432	91074	Wash water
	CVRP_RUN_25_ES92_S8	3133094	2581578	82.397	528	0.85102	97.107	1.29	3132566	3041954	3033712	3033654	185	160	41	35	502	199.434	72.8844	3085	Cage swab
	CVRP_RUN_25_ES93_S9	4211556	3642008	86.477	1540	0.933864	93.654	1.82	4210016	3942850	3901888	3901468	186	149	46	35	93093770	202.845	78.5786	11491	Cage swab
	CVRP_RUN_25_ES94_S10	1214198	1115074	91.836	134	1	97.739	1.59	1214064	1186618	1122392	1119854	197	153	44	36	1973	209.73	73.6721	17226	Air
	CVRP_RUN_25_ES95_S11	1219884	1164554	95.464	40	1	98.083	1.47	1219844	1196464	1167116	1166180	195	176	39	41	876	203.661	63.6434	8767	Air
	CVRP_RUN_25_ES96_S12	867872	754578	86.946	68	1	89.257	1.24	867804	774578	763028	762652	174	142	39	36	535	185.519	66.398	2528	Air
	CVRP_RUN_25_ES85_S1	11456642	983566	8.585	7450	1	96.041	1.05	11449192	10995968	984186	983716	216	181	49	35	123698334	229.984	78.9439	4396034	Throat swab
	CVRP_RUN_26_ES100_S4	2320722	2167648	93.404	102	1	97.616	1.1	2320620	2265300	2170588	2170226	194	165	43	35	40751	204.569	69.8819	40124	Cloacal swab
	CVRP_RUN_26_ES101_S5	2499964	2110246	84.411	8	0.889084	97.667	1.06	2499956	2441636	2376050	2376030	198	181	43	40	11752	206.377	74.6218	11050	Wash water
	CVRP_RUN_26_ES102_S6	3387612	2083762	61.511	60	0.646409	97.838	1.04	3387552	3314296	3227302	3225060	196	163	40	35	13149	206.406	67.1763	32584	Drinking water
	CVRP_RUN_26_ES103_S7	5154146	1702848	33.038	868	1	96.499	1.71	5153278	4972878	1703430	1703226	216	176	47	35	29710	228.439	74.7794	1428285	Cage swab
	CVRP_RUN_26_ES104_S8	9281220	3229300	34.794	2484	0.374117	96.092	1.61	9278736	8916156	8632882	8632174	197	181	41	35	11890	210.252	71.4002	119072	Cage swab
	CVRP_RUN_26_ES105_S9	1330948	1181792	88.793	422	1	93.848	1.37	1330526	1248670	1182338	1182280	183	176	36	35	2250	194.014	64.7723	26938	Cage swab
	CVRP_RUN_26_ES106_S10	3142560	2434710	77.475	124	0.826189	96.457	1.22	3142436	3031090	2948284	2947322	196	169	41	36	2277	207.468	70.4572	33686	Air
	CVRP_RUN_26_ES107_S11	3302756	2435190	73.732	176	0.775818	97.161	1.22	3302580	3208810	3140684	3139650	191	181	39	35	3826	201.713	66.034	27368	Air
	CVRP_RUN_26_ES108_S12	620702	570058	91.841	92	1	94.827	1.45	620610	588504	572710	572380	166	179	35	35	492	173.654	61.735	4219	Air
	CVRP_RUN_26_ES97_S1	20054238	2687544	13.401	9704	0.195134	95.898	1.34	20044534	19222262	13793484	13773040	215	187	50	35	16191709	228.903	79.9791	2279679	Throat swab
	CVRP_RUN_26_ES98_S2	2836708	1420446	50.074	696	1	95.222	1.26	2836012	2700498	1424130	1421038	197	176	43	35	143561	207.629	70.3096	583249	Throat swab
	CVRP_RUN_26_ES99_S3	5560804	2251602	40.491	386	0.538954	96.529	1.13	5560418	5367436	4179602	4177924	195	182	45	35	19748	207.275	73.1745	517433	Cloacal swab
	CVRP_RUN_27_ES109_S1	14360040	2361222	16.443	2298	0.187461	96.839	1.18	14357742	13903922	12596298	12595936	214	182	47	34	7771	227.708	76.6572	550685	Throat swab
	CVRP_RUN_27_ES110_S2	1812402	1284904	70.895	202	1	97.097	1.16	1812200	1759590	1286248	1285170	200	176	45	35	58595	211.233	71.8943	217387	Throat swab
	CVRP_RUN_27_ES111_S3	10154882	2253486	22.191	3892	0.242311	96.592	1.13	10150990	9805082	9300946	9300204	198	176	44	35	68902872	211.564	74.0585	214373	Cloacal swab
	CVRP_RUN_27_ES112_S4	3019074	2108220	69.83	84	0.727497	96.569	1.05	3018990	2915408	2898210	2898102	201	180	48	38	17040	214.946	77.5462	6818	Cloacal swab
	CVRP_RUN_27_ES113_S5	1670994	1532016	91.683	16	1	97.544	1.05	1670978	1629936	1532318	1532070	198	171	43	35	9935	210.912	72.0968	43227	Wash water
	CVRP_RUN_27_ES114_S6	2032848	1865260	91.756	2	1	97.416	1.06	2032846	1980320	1865774	1865288	209	182	46	35	618	222.304	75.1031	48302	Wash water
	CVRP_RUN_27_ES115_S7	5827128	3417148	58.642	1272	0.626113	96.049	1.71	5825856	5595700	5458618	5458142	208	194	46	35	23731	221.281	75.1141	56896	Cage swab
	CVRP_RUN_27_ES116_S8	14223146	2599466	18.276	5070	0.190407	96.196	1.3	14218076	13677188	13652544	13652414	187	157	46	35	1831	200.415	77.0112	9910	Cage swab
	CVRP_RUN_27_ES117_S9	1708274	1641570	96.095	154	1	97.052	1.13	1708120	1657762	1642008	1641664	211	176	44	48	524	224.287	73.5703	6056	Drinking water
	CVRP_RUN_27_ES118_S10	1826156	1752468	95.965	12	1	97.238	1.08	1826144	1775702	1752932	1752624	195	187	42	35	804	206.974	68.7358	9378	Air
	CVRP_RUN_27_ES119_S11	2165994	2066950	95.427	64	1	97.415	1.1	2165930	2109932	2067788	2067310	175	175	32	35	8858	179.344	52.0485	17721	Air
	CVRP_RUN_27_ES120_S12	670018	612256	91.379	76	1	95.46	1.18	669942	639528	616182	615402	184	182	39	37	1326	197.421	68.2235	6836	Air
	TWIST_CVRP_RUN_28_ES121_S1	6083622	2037136	33.486	2520	1	98.526	1.13	6081102	5991440	2064186	2037218	219	196	49	35	65391360	232.588	78.3724	1589236	Throat swab
	TWIST_CVRP_RUN_28_ES122_S2	2204960	672624	30.505	1548	1	95.888	1.06	2203412	2112800	677740	674002	187	152	40	35	88328	198.123	66.0271	649233	Throat swab
	TWIST_CVRP_RUN_28_ES123_S3	3263860	2090078	64.037	498	0.892746	97.343	1.05	3263362	3176648	2348152	2341386	207	181	46	35	42626442	220.945	77.1681	337140	Cloacal swab
	TWIST_CVRP_RUN_28_ES124_S4	4803896	2309182	48.069	1140	0.498115	98.123	1.15	4802756	4712588	4636550	4636166	199	177	43	35	13578	209.675	69.2998	33900	Cloacal swab
	TWIST_CVRP_RUN_28_ES125_S5	2430862	2290500	94.226	14	0.962554	99.064	1.15	2430848	2408090	2379734	2379668	193	167	42	35	44149	206.187	71.2418	12736	Wash water
	TWIST_CVRP_RUN_28_ES126_S6	3083236	2083774	67.584	36	0.691173	98.813	1.04	3083200	3046594	3018946	3017680	204	207	42	49	3134	213.013	71.5729	5127	Drinking water
	TWIST_CVRP_RUN_28_ES127_S7	2755842	2189948	79.466	122	0.807312	98.898	1.09	2755720	2725344	2713662	2713394	220	173	50	55	525	229.611	77.0548	3652	Cage swab
	TWIST_CVRP_RUN_28_ES128_S8	2494988	2073390	83.102	74	0.893777	98.994	1.04	2494914	2469810	2339208	2334788	205	173	56	36	565	217.781	84.3385	32218	Air
	TWIST_CVRP_RUN_28_ES129_S9	2345254	2077054	88.564	98	1	98.842	1.04	2345156	2318008	2108854	2101476	209	171	52	35	2819	220.017	80.3177	51840	Air
	TWIST_CVRP_RUN_28_ES130_S10	2029840	1076708	53.044	12	1	99.284	1.14	2029828	2015298	1212852	1182160	221	190	57	35	578	231.839	85.2425	174848	Air
	TWIST_CVRP_RUN_28_ES131_S11	10854	10174	93.735	0	1	97.402	1.03	10854	10572	10222	10218	208	159	47	91	484	219.01	78.8897	105	Air (indical)
	TWIST_CVRP_RUN_29_ES132_S1	12876512	2232088	17.335	3644	0.463238	97.032	1.12	12872868	12490782	4886100	4818600	220	196	49	34	22803242	233.057	77.4066	3149663	Throat swab
	TWIST_CVRP_RUN_29_ES133_S2	3584234	2094968	58.45	100	0.616515	97.543	1.05	3584134	3496068	3398860	3398366	194	174	41	37	57507	206.426	69.3712	41446	Throat swab
	TWIST_CVRP_RUN_29_ES134_S3	3359818	2296290	68.346	46	0.719997	97.636	1.15	3359772	3280356	3189970	3189482	201	176	41	37	53920	212.506	68.5607	38477	Throat swab
	TWIST_CVRP_RUN_29_ES135_S4	11358020	2876192	25.323	8890	0.56368	94.313	1.44	11349130	10703684	5134716	5102934	222	182	49	35	75377681	235.22	78.1816	2368036	Cloacal swab
	TWIST_CVRP_RUN_29_ES136_S5	5284522	2328326	44.059	216	0.464991	97.158	1.16	5284306	5134100	5008598	5007870	196	180	43	35	16317	208.028	70.2837	52875	Cloacal swab
	TWIST_CVRP_RUN_29_ES137_S6	6078718	2423700	39.872	124	0.4138	97.996	1.21	6078594	5956768	5857950	5857522	190	152	42	35	40203	203.318	70.7398	42898	Cloacal swab
	TWIST_CVRP_RUN_29_ES138_S7	3841478	2217260	57.719	68	0.605668	97.799	1.11	3841410	3756848	3661278	3661000	187	150	45	35	12758	203.65	76.203	41385	Wash water
	TWIST_CVRP_RUN_29_ES139_S8	4350348	2425544	55.755	154	0.69016	97.141	1.21	4350194	4225808	3516190	3515364	221	189	49	35	67036768	234.094	77.0968	299678	Cage swab
	TWIST_CVRP_RUN_29_ES140_S9	3572756	2909188	81.427	30	0.83409	97.656	1.45	3572726	3488964	3487934	3487926	203	167	47	43	483	215.338	81.8772	364	Cage swab
	TWIST_CVRP_RUN_29_ES141_S10	2475044	2332018	94.221	132	0.985228	97.658	1.17	2474912	2416948	2369296	2368320	178	156	34	36	1325	187.463	58.7499	18039	Air
	TWIST_CVRP_RUN_29_ES142_S11	2229290	2051838	92.04	800	1	95.967	1.32	2228490	2138604	2054818	2053344	174	175	32	35	3003	182.086	56.0696	33513	Air
	TWIST_CVRP_RUN_29_ES143_S12	2245084	2126272	94.708	182	1	96.01	1.17	2244902	2155326	2131516	2130766	182	231	40	35	527	193.205	67.1937	6608	Air
