# Supplementary material for: Environmental metagenomics enhances detection of circulating viruses from live poultry markets in Cambodia
Source: Nat Commun. 2026 Jan 12;17:1525. doi: 10.1038/s41467-025-68245-8 (PMC12891645; doi:10.1038/s41467-025-68245-8)
Supplement: Supplementary file 6 — Supplementary Data 3 [file 41467_2025_68245_MOESM6_ESM.xlsx]

## Sheet: Supplementary Data 3
	Supplementary Data 3: GenBank protein annotations for DIAMOND blastx results
	Subject_Seq_ID	Genus	Species_Taxonomy	Gene_Product
	AJR29312.1	Coronaviridae	Avian_Coronavirus	ORF1ab
	AQY55892.1	Coronaviridae	Avian_Coronavirus	ORF1ab
	ARB66143.1	Coronaviridae	Avian_Coronavirus	ORF1ab
	AKS25251.1	Coronaviridae	Avian_Coronavirus	ORF1ab
	APZ73815.1	Coronaviridae	Avian_Coronavirus	ORF1ab
	QDA76236.1	Coronaviridae	Avian_Coronavirus	ORF1ab
	APZ73660.1	Coronaviridae	Avian_Coronavirus	ORF1ab
	APY23604.1	Coronaviridae	Avian_Coronavirus	ORF1ab
	APZ73696.1	Coronaviridae	Avian_Coronavirus	ORF1ab
	AKS25233.1	Coronaviridae	Avian_Coronavirus	ORF1ab
	APZ73806.1	Coronaviridae	Avian_Coronavirus	ORF1ab
	AQY61313.1	Coronaviridae	Avian_Coronavirus	ORF1ab
	APY23550.1	Coronaviridae	Avian_Coronavirus	ORF1ab
	AQY55838.1	Coronaviridae	Avian_Coronavirus	ORF1ab
	AQY61304.1	Coronaviridae	Avian_Coronavirus	ORF1ab
	APY23559.1	Coronaviridae	Avian_Coronavirus	ORF1ab
	APZ73786.1	Coronaviridae	Avian_Coronavirus	ORF1ab
	ARB66152.1	Coronaviridae	Avian_Coronavirus	ORF1ab
	APV46156.1	Coronaviridae	Avian_Coronavirus	ORF1ab
	AQY61322.1	Coronaviridae	Avian_Coronavirus	ORF1ab
	AGZ89680.1	Coronaviridae	Avian_Coronavirus	ORF1ab
	APY26869.1	Coronaviridae	Avian_Coronavirus	ORF1ab
	APW85766.1	Coronaviridae	Avian_Coronavirus	ORF1ab
	APY23478.1	Coronaviridae	Avian_Coronavirus	ORF1ab
	AQY61368.1	Coronaviridae	Avian_Coronavirus	ORF1ab
	QCX41895.1	Coronaviridae	Avian_Coronavirus	ORF1ab
	AXX83282.1	Coronaviridae	Avian_Coronavirus	ORF1ab
	ATJ01092.1	Coronaviridae	Avian_Coronavirus	ORF1ab
	APU51846.1	Coronaviridae	Avian_Coronavirus	ORF1ab
	QJS39662.1	Coronaviridae	Avian_Coronavirus	ORF1ab
	APY23541.1	Coronaviridae	Avian_Coronavirus	ORF1ab
	ARB66134.1	Coronaviridae	Avian_Coronavirus	ORF1ab
	APY23514.1	Coronaviridae	Avian_Coronavirus	ORF1ab
	APU51855.1	Coronaviridae	Avian_Coronavirus	ORF1ab
	APY26771.1	Coronaviridae	Avian_Coronavirus	ORF1ab
	QJE49265.1	Coronaviridae	Avian_Coronavirus	ORF1ab
	AHN49810.1	Coronaviridae	Avian_Coronavirus	ORF1ab
	APY23613.1	Coronaviridae	Avian_Coronavirus	ORF1ab
	APV46165.1	Coronaviridae	Avian_Coronavirus	ORF1ab
	APY23487.1	Coronaviridae	Avian_Coronavirus	ORF1ab
	APV46174.1	Coronaviridae	Avian_Coronavirus	ORF1ab
	AFX59326.1	Coronaviridae	Avian_Coronavirus	ORF1ab
	APY26806.1	Coronaviridae	Avian_Coronavirus	ORF1ab
	QJS39725.1	Coronaviridae	Avian_Coronavirus	ORF1ab
	AYD78148.1	Coronaviridae	Avian_Coronavirus	ORF1ab
	QAA92385.1	Coronaviridae	Avian_Coronavirus	ORF1ab
	AQY03958.1	Coronaviridae	Avian_Coronavirus	ORF1ab
	AQY55811.1	Coronaviridae	Avian_Coronavirus	ORF1ab
	APW85775.1	Coronaviridae	Avian_Coronavirus	ORF1ab
	AQD20673.1	Coronaviridae	Avian_Coronavirus	ORF1ab
	ARB66116.1	Coronaviridae	Avian_Coronavirus	ORF1ab
	ARB66125.1	Coronaviridae	Avian_Coronavirus	ORF1ab
	AQD20718.1	Coronaviridae	Avian_Coronavirus	ORF1ab
	AHB74016.1	Coronaviridae	Avian_Coronavirus	ORF1ab
	AGZ89671.1	Coronaviridae	Avian_Coronavirus	ORF1ab
	AFQ94221.1	Coronaviridae	Avian_Coronavirus	ORF1ab
	APY23496.1	Coronaviridae	Avian_Coronavirus	ORF1ab
	AGE13890.1	Coronaviridae	Avian_Coronavirus	ORF1ab
	AQD20709.1	Coronaviridae	Avian_Coronavirus	ORF1ab
	APZ73768.1	Coronaviridae	Avian_Coronavirus	ORF1ab
	ARS22408.1	Coronaviridae	Avian_Coronavirus	ORF1ab
	APW85784.1	Coronaviridae	Avian_Coronavirus	ORF1ab
	APZ73824.1	Coronaviridae	Avian_Coronavirus	ORF1ab
	AQD20736.1	Coronaviridae	Avian_Coronavirus	ORF1ab
	APZ73777.1	Coronaviridae	Avian_Coronavirus	ORF1ab
	AQD20745.1	Coronaviridae	Avian_Coronavirus	ORF1ab
	AXY93780.1	Orthoreovirus	Avian_orthoreovirus	LambdaA
	QEQ13291.1	Orthoreovirus	Duck_reovirus	LamadaA
	AJA90918.1	Orthoreovirus	Avian_orthoreovirus	LambdaA
	AKH03075.1	Orthoreovirus	Avian_orthoreovirus	LambdaA
	AIS22916.1	Orthoreovirus	Avian_orthoreovirus	LambdaA
	AIS22844.1	Orthoreovirus	Avian_orthoreovirus	LambdaA
	YP_004226521.1	Orthoreovirus	Avian_orthoreovirus	LambdaA
	ACC77956.1	Orthoreovirus	Avian_orthoreovirus	LambdaA
	AMB37198.1	Orthoreovirus	Avian_orthoreovirus	LambdaA
	QJX58244.1	Orthoreovirus	Avian_orthoreovirus	LambdaA
	QJX58164.1	Orthoreovirus	Avian_orthoreovirus	LambdaA
	ACC77960.1	Orthoreovirus	Avian_orthoreovirus	LambdaA
	QJX58214.1	Orthoreovirus	Avian_orthoreovirus	LambdaA
	APD15387.1	Orthoreovirus	Avian_orthoreovirus	LambdaA
	AMB37188.1	Orthoreovirus	Avian_orthoreovirus	LambdaA
	AKS26184.1	Orthoreovirus	Avian_orthoreovirus	LambdaA
	AAV52827.1	Orthoreovirus	Avian_orthoreovirus_strain_OS161	LambdaA
	ANB27690.1	Orthoreovirus	Avian_orthoreovirus	LambdaA
	AWV55513.1	Orthoreovirus	Avian_orthoreovirus	LambdaA
	QJX58154.1	Orthoreovirus	Avian_orthoreovirus	LambdaA
	AAV52820.1	Orthoreovirus	Avian_orthoreovirus_strain_601G	LambdaA
	AII00817.1	Orthoreovirus	Avian_orthoreovirus	LambdaA
	ACH72473.1	Orthoreovirus	Avian_orthoreovirus	LambdaA
	AII00821.1	Orthoreovirus	Avian_orthoreovirus	LambdaA
	QDI74172.1	Orthoreovirus	Avian_orthoreovirus	LambdaA
	QEQ13292.1	Orthoreovirus	Duck_reovirus	LamadaB
	AWV55504.1	Orthoreovirus	Avian_orthoreovirus	LambdaB
	QJX58165.1	Orthoreovirus	Avian_orthoreovirus	LambdaC
	APD15424.1	Orthoreovirus	Avian_orthoreovirus	RdRp
	AWD39653.1	Orthoreovirus	Avian_orthoreovirus	LambdaB
	QJX58245.1	Orthoreovirus	Avian_orthoreovirus	LambdaC
	AJW82012.1	Orthoreovirus	Avian_orthoreovirus	LambdaC
	AMW77365.1	Orthoreovirus	Avian_orthoreovirus	RdRp
	QGZ07414.1	Orthoreovirus	Duck_reovirus	LambdaB
	QJX58195.1	Orthoreovirus	Avian_orthoreovirus	LambdaC
	AGO32032.1	Orthoreovirus	Avian_orthoreovirus	LambdaB
	QJX58215.1	Orthoreovirus	Avian_orthoreovirus	LambdaC
	AFV52258.1	Orthoreovirus	Duck_reovirus	LambdaB
	AKS26185.1	Orthoreovirus	Avian_orthoreovirus	LambdaC
	APD15436.1	Orthoreovirus	Avian_orthoreovirus	RdRp
	ACH72475.1	Orthoreovirus	Avian_orthoreovirus	LambdaB
	QJX58265.1	Orthoreovirus	Avian_orthoreovirus	LambdaC
	QDI74163.1	Orthoreovirus	Avian_orthoreovirus	LambdaB
	AJF23507.1	Orthoreovirus	Avian_orthoreovirus	LambdaC
	AXY93783.1	Orthoreovirus	Avian_orthoreovirus	RdRp
	APD15472.1	Orthoreovirus	Avian_orthoreovirus	RdRp
	QDI74173.1	Orthoreovirus	Avian_orthoreovirus	LambdaB
	QLH56049.1	Orthoreovirus	Duck_reovirus	LambdaB
	QJX58205.1	Orthoreovirus	Avian_orthoreovirus	LambdaC
	AHL21593.1	Orthoreovirus	Avian_orthoreovirus	LambdaB
	QEY95733.1	Coronaviridae	Avian_Coronavirus	Nucleocapsid
	AIB54174.1	Coronaviridae	Avian_Coronavirus	Nucleocapsid
	ARB66142.1	Coronaviridae	Avian_Coronavirus	Nucleocapsid
	AFS18132.1	Coronaviridae	Avian_Coronavirus	Nucleocapsid
	APZ73758.1	Coronaviridae	Avian_Coronavirus	Nucleocapsid
	QNG62512.1	Coronaviridae	Avian_Coronavirus	Nucleocapsid
	ADW77548.1	Coronaviridae	Avian_Coronavirus	Nucleocapsid
	QCX41904.1	Coronaviridae	Avian_Coronavirus	Nucleocapsid
	AFS18148.1	Coronaviridae	Avian_Coronavirus	Nucleocapsid
	AHJ77567.1	Coronaviridae	Avian_Coronavirus	Nucleocapsid
	QEY95732.1	Coronaviridae	Avian_Coronavirus	Nucleocapsid
	APY23558.1	Coronaviridae	Avian_Coronavirus	Nucleocapsid
	AIB54177.1	Coronaviridae	Avian_Coronavirus	Nucleocapsid
	AAO59438.1	Coronaviridae	Avian_Coronavirus	Nucleocapsid
	APX44063.1	Coronaviridae	Avian_Coronavirus	Nucleocapsid
	AFS18126.1	Coronaviridae	Avian_Coronavirus	Nucleocapsid
	APV46126.1	Coronaviridae	Avian_Coronavirus	Nucleocapsid
	QEY95735.1	Coronaviridae	Avian_Coronavirus	Nucleocapsid
	AFS18135.1	Coronaviridae	Avian_Coronavirus	Nucleocapsid
	AFS18119.1	Coronaviridae	Avian_Coronavirus	Nucleocapsid
	QEY95726.1	Coronaviridae	Avian_Coronavirus	Nucleocapsid
	AZA07521.1	Coronaviridae	Avian_Coronavirus	Nucleocapsid
	AFS18122.1	Coronaviridae	Avian_Coronavirus	Nucleocapsid
	ADM36054.1	Coronaviridae	Avian_Coronavirus	Nucleocapsid
	AFS18143.1	Coronaviridae	Avian_Coronavirus	Nucleocapsid
	QEQ13293.1	Orthoreovirus	Duck_reovirus	LamadaC
	AXY93782.1	Orthoreovirus	Avian_orthoreovirus	LambdaB
	AOM63293.1	Orthoreovirus	Duck_reovirus	LambdaC
	AFQ62080.1	Orthoreovirus	Goose_orthoreovirus	LambdaC
	AFV52259.1	Orthoreovirus	Duck_reovirus	LambdaC
	QLH56050.1	Orthoreovirus	Duck_reovirus	LambdaC
	AWV55505.1	Orthoreovirus	Avian_orthoreovirus	LambdaC
	QJX58186.1	Orthoreovirus	Avian_orthoreovirus	LambdaB
	APD15377.1	Orthoreovirus	Avian_orthoreovirus	LambdaB
	QDI74184.1	Orthoreovirus	Avian_orthoreovirus	LambdaC
	QJX58206.1	Orthoreovirus	Avian_orthoreovirus	LambdaB
	APD15425.1	Orthoreovirus	Avian_orthoreovirus	LambdaB
	QJX58246.1	Orthoreovirus	Avian_orthoreovirus	LambdaB
	APD15389.1	Orthoreovirus	Avian_orthoreovirus	LambdaB
	AGO32033.1	Orthoreovirus	Avian_orthoreovirus	LambdaC
	APD15437.1	Orthoreovirus	Avian_orthoreovirus	LambdaB
	AMB37190.1	Orthoreovirus	Avian_orthoreovirus	LambdaB
	APD15449.1	Orthoreovirus	Avian_orthoreovirus	LambdaB
	AAV67325.1	Orthoreovirus	Avian_orthoreovirus	LambdaB
	APD15485.1	Orthoreovirus	Avian_orthoreovirus	LambdaB
	AJF23508.1	Orthoreovirus	Avian_orthoreovirus	LambdaB
	ABB71577.1	Orthoreovirus	Avian_orthoreovirus	LambdaC
	QJX58216.1	Orthoreovirus	Avian_orthoreovirus	LambdaB
	ABB71578.1	Orthoreovirus	Avian_orthoreovirus	LambdaC
	QJX58156.1	Orthoreovirus	Avian_orthoreovirus	LambdaB
	BAS67005.1	Rotavirus	Rotavirus_A	VP2
	AIW53338.1	Rotavirus	Rotavirus_A	VP2
	QIN53327.1	Rotavirus	Rotavirus_A	VP2
	ACN22279.1	Rotavirus	Rotavirus_A	VP2
	QIN53360.1	Rotavirus	Rotavirus_A	VP2
	AIT39439.1	Rotavirus	Rotavirus_A	VP2
	AYV64395.1	Rotavirus	Rotavirus_A	VP2
	AYV64406.1	Rotavirus	Rotavirus_A	VP2
	AGA19149.1	Rotavirus	Rotavirus_A_turkey-tc/GER/03V0002E10/2003/G22P[35]	VP2
	QKG02468.1	Rotavirus	Rotavirus_A	VP2
	ANK58242.1	Rotavirus	Avian_rotavirus_A	VP2
	BBE21087.1	Rotavirus	Rotavirus_A_RVA/Raccoon-tc/JPN/Rac-311/2011/G34P[17]	VP2
	QEV81575.1	Rotavirus	Rotavirus_A	VP2
	AMD39974.1	Rotavirus	Rotavirus_A_pheasant-wt/HUN/216/2015/G23P[37]	VP2
	AGV31605.1	Rotavirus	Rotavirus_A	VP2
	AHV78942.1	Rotavirus	Human_rotavirus_A	VP2
	AEB79631.1	Rotavirus	Rotavirus_A_human/Vanderbilt/VU05-06-17/2005/G1P[8]	VP2
	AGO57778.1	Rotavirus	Porcine_rotavirus	VP2
	ANS59529.1	Rotavirus	Rotavirus_A	VP2
	AJT36632.1	Rotavirus	Rotavirus_A	VP2
	QKE60139.1	Rotavirus	Human_rotavirus_A	VP2
	BCK34145.1	Rotavirus	Human_rotavirus_A	VP2
	AXL64592.1	Rotavirus	Rotavirus_F	VP2
	YP_008145314.1	Rotavirus	Rotavirus_F_chicken/03V0568/DEU/2003	VP2
	AIW53372.1	Rotavirus	Rotavirus_F	VP2
	QEQ13295.1	Orthoreovirus	Duck_reovirus	MuB
	ALG03366.1	Orthoreovirus	Avian_orthoreovirus	MuB
	AWV55507.1	Orthoreovirus	Avian_orthoreovirus	MuB
	AWD39656.1	Orthoreovirus	Avian_orthoreovirus	MuB
	AMW77368.1	Orthoreovirus	Avian_orthoreovirus	MuA
	QJX58218.1	Orthoreovirus	Avian_orthoreovirus	MuB
	AJF23510.1	Orthoreovirus	Avian_orthoreovirus	MuB
	APD15427.1	Orthoreovirus	Avian_orthoreovirus	MuA
	QJX58198.1	Orthoreovirus	Avian_orthoreovirus	MuB
	QJX58188.1	Orthoreovirus	Avian_orthoreovirus	MuB
	AKH40953.1	Orthoreovirus	Avian_orthoreovirus	MuA
	AIT18582.1	Orthoreovirus	Avian_orthoreovirus	MuB
	QDI74166.1	Orthoreovirus	Avian_orthoreovirus	MuB
	AIT18583.1	Orthoreovirus	Avian_orthoreovirus	MuB
	AGB67757.1	Orthoreovirus	Muscovy_duck_reovirus	MuA
	AAV34184.1	Orthoreovirus	Avian_orthoreovirus	MuB
	APD15475.1	Orthoreovirus	Avian_orthoreovirus	MuA
	AEA92266.1	Orthoreovirus	Duck_reovirus_NP03/CHN/2009	MuB
	APD15451.1	Orthoreovirus	Avian_orthoreovirus	MuA
	APD15379.1	Orthoreovirus	Avian_orthoreovirus	MuA
	AAV34185.1	Orthoreovirus	Avian_orthoreovirus	MuB
	APD15487.1	Orthoreovirus	Avian_orthoreovirus	MuA
	AFU11112.1	Orthoreovirus	Duck_reovirus	MuB
	AIT18587.1	Orthoreovirus	Avian_orthoreovirus	MuB
	AKH03091.1	Orthoreovirus	Avian_orthoreovirus	MuB
	APV46111.1	Coronaviridae	Avian_Coronavirus	ORF1ab
	AJT47922.1	Coronaviridae	Avian_Coronavirus	ORF1ab
	AJT47931.1	Coronaviridae	Avian_Coronavirus	ORF1ab
	AHB73987.1	Coronaviridae	Avian_Coronavirus	ORF1ab
	QDM02500.1	Coronaviridae	Avian_Coronavirus	ORF1ab
	AQY55856.1	Coronaviridae	Avian_Coronavirus	ORF1ab
	QDO71785.1	Coronaviridae	Avian_Coronavirus	ORF1ab
	ALC78737.1	Coronaviridae	Avian_Coronavirus	ORF1ab
	APZ73833.1	Coronaviridae	Avian_Coronavirus	ORF1ab
	AYC44181.1	Coronaviridae	Avian_Coronavirus	ORF1ab
	APW85793.1	Coronaviridae	Avian_Coronavirus	ORF1ab
	APZ73750.1	Coronaviridae	Avian_Coronavirus	ORF1ab
	AQY55865.1	Coronaviridae	Avian_Coronavirus	ORF1ab
	AXY93790.1	Orthoreovirus	Avian_orthoreovirus	MuNS
	AWD39657.1	Orthoreovirus	Avian_orthoreovirus	MuC
	AAS78988.1	Orthoreovirus	Avian_orthoreovirus	MuA
	AIS72868.1	Orthoreovirus	Muscovy_duck_reovirus	MuNS
	ABJ80883.1	Orthoreovirus	Muscovy_duck_reovirus_S14	MuA
	AWV55508.1	Orthoreovirus	Avian_orthoreovirus	MuC
	APD15488.1	Orthoreovirus	Avian_orthoreovirus	MuNS
	APD15440.1	Orthoreovirus	Avian_orthoreovirus	MuNS
	APD15464.1	Orthoreovirus	Avian_orthoreovirus	MuNS
	AKH40954.1	Orthoreovirus	Avian_orthoreovirus	MuNS
	AGO32036.1	Orthoreovirus	Avian_orthoreovirus	MuNS
	QCX18860.1	Orthoreovirus	Avian_orthoreovirus	MuC
	AAS78993.1	Orthoreovirus	Avian_orthoreovirus	MuA
	QJX58249.1	Orthoreovirus	Avian_orthoreovirus	MuNS
	APD15476.1	Orthoreovirus	Avian_orthoreovirus	MuNS
	QDI02261.1	Orthoreovirus	Avian_orthoreovirus	MuNS
	AMB37203.1	Orthoreovirus	Avian_orthoreovirus	MuNS
	APD15416.1	Orthoreovirus	Avian_orthoreovirus	MuNS
	QJX58199.1	Orthoreovirus	Avian_orthoreovirus	MuNS
	AXY93789.1	Orthoreovirus	Avian_orthoreovirus	MuNS
	APD15452.1	Orthoreovirus	Avian_orthoreovirus	MuNS
	QJX58179.1	Orthoreovirus	Avian_orthoreovirus	MuNS
	AAS78997.1	Orthoreovirus	Avian_orthoreovirus	MuA
	QPO14969.1	Orthoreovirus	Duck_reovirus	MuNS
	QJX58169.1	Orthoreovirus	Avian_orthoreovirus	MuNS
	ACC91704.1	Rotavirus	Rotavirus_A	VP6
	CDS82600.1	Rotavirus	Avian_rotavirus_A_(RVA/chicken/Nigeria/NIE11-070/2011)	VP6
	CDS82619.1	Rotavirus	Avian_rotavirus_A_(RVA/chicken/Nigeria/NIE11-432/2011)	VP6
	AEX30831.1	Rotavirus	Avian_rotavirus_A	VP6
	CDS82620.1	Rotavirus	Avian_rotavirus_A_(RVA/chicken/Nigeria/NIE11-441/2011)	VP6
	ACC91705.1	Rotavirus	Rotavirus_A	VP6
	BAA11658.1	Rotavirus	Rotavirus_sp.	VP6
	ACC91703.1	Rotavirus	Rotavirus_A	VP6
	ART88909.1	Rotavirus	Rotavirus_A	VP6
	CAD88597.1	Rotavirus	Avian_rotavirus_Ch-1	VP6
	CDS82602.1	Rotavirus	Avian_rotavirus_A_(RVA/chicken/Nigeria/NIE11-075/2011)	VP6
	AFC78794.1	Rotavirus	Rotavirus_A	VP6
	ACC91706.1	Rotavirus	Rotavirus_A	VP6
	ART88902.1	Rotavirus	Rotavirus_A	VP6
	APW85053.1	Rotavirus	Avian_rotavirus_A	VP6
	ASB51333.1	Rotavirus	Rotavirus_A	VP6
	AGA19164.1	Rotavirus	Rotavirus_A_pheasant-tc/GER/10V0112H5/2010/G23P[37]	VP6
	Q8JXK7.1	Rotavirus	Bovine_rotavirus_993/83	VP6
	AYV64410.1	Rotavirus	Rotavirus_A	VP6
	CAD88599.1	Rotavirus	Avian_rotavirus_Ty-3	VP6
	BAA22523.1	Rotavirus	Avian_rotavirus_RK3	VP2
	ASB51282.1	Rotavirus	Rotavirus_A	VP6
	ASB51280.1	Rotavirus	Rotavirus_A	VP6
	ASB51279.1	Rotavirus	Rotavirus_A	VP6
	BCK34026.1	Rotavirus	Human_rotavirus_A	VP6
	QEQ13300.1	Orthoreovirus	Duck_reovirus	SigmaA
	AXY93798.1	Orthoreovirus	Avian_orthoreovirus	SigmaB
	AXY93797.1	Orthoreovirus	Avian_orthoreovirus	SigmaB
	APD15432.1	Orthoreovirus	Avian_orthoreovirus	SigmaB
	QJX58201.1	Orthoreovirus	Avian_orthoreovirus	SigmaA
	AMB37205.1	Orthoreovirus	Avian_orthoreovirus	SigmaA
	APD15384.1	Orthoreovirus	Avian_orthoreovirus	SigmaB
	YP_004226528.1	Orthoreovirus	Avian_orthoreovirus	SigmaA
	AAG45147.1	Orthoreovirus	Avian_orthoreovirus	SigmaA
	APD15396.1	Orthoreovirus	Avian_orthoreovirus	SigmaB
	AHL21600.1	Orthoreovirus	Avian_orthoreovirus	SigmaA
	AGO32040.1	Orthoreovirus	Avian_orthoreovirus	SigmaA
	QCX18861.1	Orthoreovirus	Avian_orthoreovirus	SigmaA
	AAG44966.1	Orthoreovirus	Avian_orthoreovirus	SigmaA
	AAG44965.1	Orthoreovirus	Avian_orthoreovirus	SigmaA
	APD15480.1	Orthoreovirus	Avian_orthoreovirus	SigmaB
	AAG44964.1	Orthoreovirus	Avian_orthoreovirus	SigmaA
	APD15456.1	Orthoreovirus	Avian_orthoreovirus	SigmaB
	QJX58271.1	Orthoreovirus	Avian_orthoreovirus	SigmaA
	AKH03072.1	Orthoreovirus	Avian_orthoreovirus	SigmaA
	AIS72858.1	Orthoreovirus	Muscovy_duck_reovirus	SigmaB
	AIS22913.1	Orthoreovirus	Avian_orthoreovirus	SigmaA
	QJX58191.1	Orthoreovirus	Avian_orthoreovirus	SigmaA
	AIA57477.1	Orthoreovirus	Avian_orthoreovirus	SigmaA
	AIA57469.1	Orthoreovirus	Avian_orthoreovirus	SigmaA
	QEQ13301.1	Orthoreovirus	Duck_reovirus	SigmaB
	AXY93800.1	Orthoreovirus	Avian_orthoreovirus	SigmaC
	AHB72685.1	Orthoreovirus	Duck_reovirus	SigmaNS
	QCX18862.1	Orthoreovirus	Avian_orthoreovirus	SigmaB
	AAG44985.1	Orthoreovirus	Avian_orthoreovirus	SigmaB
	QJX58172.1	Orthoreovirus	Avian_orthoreovirus	SigmaB
	AWD39659.1	Orthoreovirus	Avian_orthoreovirus	SigmaB
	AAG38240.1	Orthoreovirus	Avian_orthoreovirus_strain_916	MuA
	APD15433.1	Orthoreovirus	Avian_orthoreovirus	SigmaC
	APD15469.1	Orthoreovirus	Avian_orthoreovirus	SigmaC
	QJX58232.1	Orthoreovirus	Avian_orthoreovirus	SigmaB
	AMB37206.1	Orthoreovirus	Avian_orthoreovirus	SigmaB
	APD15397.1	Orthoreovirus	Avian_orthoreovirus	SigmaC
	AMB37196.1	Orthoreovirus	Avian_orthoreovirus	SigmaB
	APD15481.1	Orthoreovirus	Avian_orthoreovirus	SigmaC
	AAC18126.1	Orthoreovirus	Avian_orthoreovirus	MuA
	QDI74190.1	Orthoreovirus	Avian_orthoreovirus	SigmaB
	QJX58222.1	Orthoreovirus	Avian_orthoreovirus	SigmaB
	AAG44984.1	Orthoreovirus	Avian_orthoreovirus	SigmaB
	AKS26192.1	Orthoreovirus	Avian_orthoreovirus	SigmaB
	AAG44986.1	Orthoreovirus	Avian_orthoreovirus	SigmaB
	AWV55511.1	Orthoreovirus	Avian_orthoreovirus	SigmaB
	QDI02264.1	Orthoreovirus	Avian_orthoreovirus	SigmaB
	AFY06640.1	Orthoreovirus	Avian_orthoreovirus	SigmaB
	AAG44987.1	Orthoreovirus	Avian_orthoreovirus	SigmaB
	QEQ13302.1	Orthoreovirus	Duck_reovirus	SigmaNS
	CAC29373.1	Orthoreovirus	Muscovy_duck_reovirus	SigmaNS
	AKH03074.1	Orthoreovirus	Avian_orthoreovirus	SigmaNS
	APD15434.1	Orthoreovirus	Avian_orthoreovirus	SigmaNS
	AAY68395.1	Orthoreovirus	Muscovy_duck_reovirus	SigmaNS
	AIS72871.1	Orthoreovirus	Muscovy_duck_reovirus	SigmaNS
	APD15482.1	Orthoreovirus	Avian_orthoreovirus	SigmaNS
	APD15458.1	Orthoreovirus	Avian_orthoreovirus	SigmaNS
	QLH56059.1	Orthoreovirus	Duck_reovirus	SigmaNS
	APD15446.1	Orthoreovirus	Avian_orthoreovirus	SigmaNS
	AAG44970.1	Orthoreovirus	Avian_orthoreovirus	SigmaNS
	AAG44973.1	Orthoreovirus	Avian_orthoreovirus	SigmaNS
	AAG38242.1	Orthoreovirus	Avian_orthoreovirus_strain_601G	MuA
	AWV55512.1	Orthoreovirus	Avian_orthoreovirus	SigmaNS
	AAC18130.1	Orthoreovirus	Avian_orthoreovirus	MuA
	ACO90182.1	Orthoreovirus	Duck_reovirus_strain_HC/China	SigmaNS
	ABZ04212.1	Orthoreovirus	Avian_orthoreovirus_chicken/CA/SEP-917/06	MuA
	ADX53380.1	Orthoreovirus	Avian_orthoreovirus	MuA
	AVT56107.1	Orthoreovirus	Avian_orthoreovirus	MuB
	QQD36987.1	Orthoreovirus	Pacific_black_duck_orthoreovirus	SigmaNS
	AIA57502.1	Orthoreovirus	Avian_orthoreovirus	SigmaNS
	AZL47132.1	Orthoreovirus	Avian_orthoreovirus	MuA
	ACN22286.1	Rotavirus	Rotavirus_A	VP7
	AEX30832.1	Rotavirus	Avian_rotavirus_A	VP6
	ACC91700.1	Rotavirus	Rotavirus_A	VP7
	BAC11851.1	Rotavirus	Rotavirus_A	VP7
	ACC91694.1	Rotavirus	Rotavirus_A	VP7
	QIN53367.1	Rotavirus	Rotavirus_A	VP7
	ACC91697.1	Rotavirus	Rotavirus_A	VP7
	AIW53342.1	Rotavirus	Rotavirus_A	VP7
	AGA19153.1	Rotavirus	Rotavirus_A_turkey-tc/GER/03V0002E10/2003/G22P[35]	VP7
	ACC91695.1	Rotavirus	Rotavirus_A	VP7
	ATG85660.1	Rotavirus	Rotavirus_A	VP6
	CDS82648.1	Rotavirus	Avian_rotavirus_A_(RVA/chicken/Nigeria/NIE11-366/2011)	VP7
	AGT21628.1	Rotavirus	Avian_rotavirus_A	VP6
	ATG85656.1	Rotavirus	Rotavirus_A	VP6
	ATG85658.1	Rotavirus	Rotavirus_A	VP6
	AYV64413.1	Rotavirus	Rotavirus_A	VP7
	CDS82655.1	Rotavirus	Avian_rotavirus_A_(RVA/chicken/Nigeria/NIE11-450/2011)	VP7
	ANK58246.1	Rotavirus	Avian_rotavirus_A	VP7
	AYA60745.1	Rotavirus	Rotavirus_A	VP7
	APW85100.1	Rotavirus	Avian_rotavirus_A	VP7
	APW85102.1	Rotavirus	Avian_rotavirus_A	VP7
	APW85096.1	Rotavirus	Avian_rotavirus_A	VP7
	ATG85654.1	Rotavirus	Rotavirus_A	VP6
	ATG85657.1	Rotavirus	Rotavirus_A	VP6
	APW85143.1	Rotavirus	Avian_rotavirus_A	VP7
	QIN53359.1	Rotavirus	Rotavirus_A	VP1
	AIW53337.1	Rotavirus	Rotavirus_A	VP1
	ACN22278.1	Rotavirus	Rotavirus_A	VP1
	QIN53348.1	Rotavirus	Rotavirus_A	VP1
	BAS67004.1	Rotavirus	Rotavirus_A	VP1
	ANK58241.1	Rotavirus	Avian_rotavirus_A	VP1
	QEV81574.1	Rotavirus	Rotavirus_A	VP1
	AYV64405.1	Rotavirus	Rotavirus_A	VP1
	AYV64394.1	Rotavirus	Rotavirus_A	VP1
	ALR84975.1	Rotavirus	Rotavirus_A	VP1
	QKG02467.1	Rotavirus	Rotavirus_A	VP1
	BAS66986.1	Rotavirus	Rotavirus_A	VP1
	AGA19160.1	Rotavirus	Rotavirus_A_pheasant-tc/GER/10V0112H5/2010/G23P[37]	VP1
	BAS66994.1	Rotavirus	Rotavirus_A	VP1
	AHV80035.1	Rotavirus	Rotavirus_A	VP1
	ABU49746.1	Rotavirus	Rotavirus_A	VP1
	BBH36410.1	Rotavirus	Rotavirus_A	VP1
	AXS77073.1	Rotavirus	Rotavirus_A	VP1
	BAX35739.1	Rotavirus	Human_rotavirus_A	VP1
	BAT21454.1	Rotavirus	Human_rotavirus_A	VP6
	ABU48679.1	Rotavirus	Rotavirus_A	VP1
	AUT30200.1	Rotavirus	Human_rotavirus_A	VP1
	BCD71364.1	Rotavirus	Human_rotavirus_A	VP1
	AHZ33470.1	Rotavirus	Rotavirus_A	VP1
	AEM45749.1	Rotavirus	Rotavirus_cow/M1/UKD/India/2010	VP1
	ART88831.1	Rotavirus	Rotavirus_A	VP6
	ACN22282.1	Rotavirus	Rotavirus_A	NSP1
	QIN53363.1	Rotavirus	Rotavirus_A	NSP1
	ART88838.1	Rotavirus	Rotavirus_A	VP6
	ART88830.1	Rotavirus	Rotavirus_A	VP6
	ART88834.1	Rotavirus	Rotavirus_A	VP6
	AIW53343.1	Rotavirus	Rotavirus_A	NSP1
	ART88836.1	Rotavirus	Rotavirus_A	VP6
	BAS67009.1	Rotavirus	Rotavirus_A	NSP1
	QBZ68789.1	Rotavirus	Rotavirus_A	VP6
	AYA60735.1	Rotavirus	Rotavirus_A	VP6
	QKG02471.1	Rotavirus	Rotavirus_A	VP6
	QEV81578.1	Rotavirus	Rotavirus_A	NSP2
	ANK58247.1	Rotavirus	Avian_rotavirus_A	NS1
	YP_003896050.1	Rotavirus	Rotavirus_D_chicken/05V0049/DEU/2005	NSP1
	AXL64576.1	Rotavirus	Rotavirus_D	NSP1
	AXL64577.1	Rotavirus	Rotavirus_D	NSP1
	AIW53356.1	Rotavirus	Rotavirus_D	NSP1
	AIW53367.1	Rotavirus	Rotavirus_D	NSP1
	AXL64588.1	Rotavirus	Rotavirus_F	NSP1
	YP_008145320.1	Rotavirus	Rotavirus_F_chicken/03V0568/DEU/2003	NSP1
	QCX41896.1	Coronaviridae	Avian_Coronavirus	Spike
	AIL92611.1	Coronaviridae	Turkey_coronavirus	Spike
	ACV87265.1	Coronaviridae	Turkey_coronavirus	Spike
	AYC44319.1	Coronaviridae	Guinea_fowl_coronavirus	Spike
	CCN27367.1	Coronaviridae	Guinea_fowl_coronavirus_GfCoV/FR/2011	Spike
	YP_009825008.1	Coronaviridae	Duck_coronavirus	Spike
	ALQ43515.1	Coronaviridae	European_turkey_coronavirus_080385d	Spike
	ADK88938.1	Coronaviridae	Turkey_coronavirus	Spike
	ABF61486.1	Coronaviridae	Avian_Coronavirus	Spike
	AEB00715.1	Coronaviridae	Avian_Coronavirus	Spike
	AFP50238.1	Coronaviridae	Avian_Coronavirus	Spike
	AXB38894.1	Coronaviridae	Avian_coronavirus	Spike
	ALH21111.1	Coronaviridae	Avian_Coronavirus	Spike
	AAZ85066.1	Coronaviridae	Pigeon_coronavirus	Spike
	ADI54955.1	Coronaviridae	Avian_Coronavirus	Spike
	AFP50242.1	Coronaviridae	Avian_Coronavirus	Spike
	AQY61314.1	Coronaviridae	Avian_Coronavirus	Spike
	ANI87711.1	Coronaviridae	Avian_Coronavirus	Spike
	APP92755.1	Coronaviridae	Avian_Coronavirus	Spike
	QPA19201.1	Coronaviridae	Avian_Coronavirus	Spike
	QDQ69199.1	Coronaviridae	Avian_Coronavirus	Spike
	AQY61323.1	Coronaviridae	Avian_Coronavirus	Spike
	AQY61305.1	Coronaviridae	Avian_Coronavirus	Spike
	AQY55857.1	Coronaviridae	Avian_Coronavirus	Spike
	AGZ89681.1	Coronaviridae	Avian_Coronavirus	Spike
	QQD36975.1	Orthoreovirus	Pacific_black_duck_orthoreovirus	LambdaC
	AIS22931.1	Orthoreovirus	Avian_orthoreovirus	LambdaC
	AAV67317.1	Orthoreovirus	Avian_orthoreovirus	LambdaB
	AKH03065.1	Orthoreovirus	Avian_orthoreovirus	LambdaB
	AII00800.1	Orthoreovirus	Avian_orthoreovirus	LambdaC
	AMB37200.1	Orthoreovirus	Avian_orthoreovirus	LambdaB
	ANB27692.1	Orthoreovirus	Avian_orthoreovirus	LambdaC
	AMW77366.1	Orthoreovirus	Avian_orthoreovirus	Spike
	QJX58166.1	Orthoreovirus	Avian_orthoreovirus	LambdaB
	AFW05404.1	Avastrovirus	Avastrovirus_3	ORF2
	AFW05406.1	Avastrovirus	Avastrovirus_3	ORF2
	AND76818.1	Coronaviridae	Avian_Coronavirus	Spike
	ABQ84885.1	Coronaviridae	Avian_Coronavirus	Spike
	ACA03531.1	Coronaviridae	Avian_Coronavirus	Spike
	ACA03527.1	Coronaviridae	Avian_Coronavirus	Spike
	AND76850.1	Coronaviridae	Avian_Coronavirus	Spike
	AAF99709.2	Coronaviridae	Avian_Coronavirus	Spike
	ACA03530.1	Coronaviridae	Avian_Coronavirus	Spike
	ACA03533.1	Coronaviridae	Avian_Coronavirus	Spike
	APY23479.1	Coronaviridae	Avian_Coronavirus	Spike
	AQY55830.1	Coronaviridae	Avian_Coronavirus	Spike
	AAO22155.1	Coronaviridae	Avian_Coronavirus	Spike
	APZ73706.1	Coronaviridae	Avian_Coronavirus	Spike
	ARI46292.1	Coronaviridae	Avian_Coronavirus	Spike
	AFY11698.1	Coronaviridae	Avian_Coronavirus	Spike
	AJR29313.1	Coronaviridae	Avian_Coronavirus	Spike
	ARS22410.1	Coronaviridae	Avian_Coronavirus	Spike
	QEQ13294.1	Orthoreovirus	Duck_reovirus	MuA
	AKH40952.1	Orthoreovirus	Avian_orthoreovirus	MuB
	QJX58167.1	Orthoreovirus	Avian_orthoreovirus	MuA
	QJX58207.1	Orthoreovirus	Avian_orthoreovirus	MuA
	AGO32034.1	Orthoreovirus	Avian_orthoreovirus	MuA
	AAV49520.1	Orthoreovirus	Avian_orthoreovirus	MuA
	QJX58187.1	Orthoreovirus	Avian_orthoreovirus	MuA
	APD15450.1	Orthoreovirus	Avian_orthoreovirus	MuB
	AJF23509.1	Orthoreovirus	Avian_orthoreovirus	MuA
	APD15438.1	Orthoreovirus	Avian_orthoreovirus	MuB
	AAV49515.1	Orthoreovirus	Avian_orthoreovirus	MuA
	ANB27693.1	Orthoreovirus	Avian_orthoreovirus	MuA
	APD15462.1	Orthoreovirus	Avian_orthoreovirus	MuB
	QJX58217.1	Orthoreovirus	Avian_orthoreovirus	MuA
	QDI74185.1	Orthoreovirus	Avian_orthoreovirus	MuA
	AIS22907.1	Orthoreovirus	Avian_orthoreovirus	MuA
	AMB37191.1	Orthoreovirus	Avian_orthoreovirus	MuA
	QDI74175.1	Orthoreovirus	Avian_orthoreovirus	MuA
	AWV55506.1	Orthoreovirus	Avian_orthoreovirus	MuA
	AKH03066.1	Orthoreovirus	Avian_orthoreovirus	MuA
	AMB37201.1	Orthoreovirus	Avian_orthoreovirus	MuA
	APD15426.1	Orthoreovirus	Avian_orthoreovirus	MuB
	QDI74155.1	Orthoreovirus	Avian_orthoreovirus	MuA
	AKH03102.1	Orthoreovirus	Avian_orthoreovirus	MuA
	AKH03078.1	Orthoreovirus	Avian_orthoreovirus	MuA
	AKQ98478.1	Coronaviridae	Pigeon-dominant_Coronavirus	NSP12
	AKQ98477.1	Coronaviridae	Pigeon-dominant_Coronavirus	NSP12
	AKQ98474.1	Coronaviridae	Duck-dominant_coronavirus	NSP12
	AKQ98475.1	Coronaviridae	Duck-dominant_coronavirus	NSP12
	AKQ98476.1	Coronaviridae	Pigeon-dominant_Coronavirus	NSP12
	ANO81442.1	Coronaviridae	Avian_Coronavirus	ORF1ab
	ATJ01102.1	Coronaviridae	Avian_Coronavirus	ORF1ab
	QDM02501.1	Coronaviridae	Avian_Coronavirus	ORF1ab
	AHI85759.1	Coronaviridae	Avian_Coronavirus	ORF1ab
	AKN20489.1	Coronaviridae	Avian_Coronavirus	ORF1ab
	QCQ81101.1	Coronaviridae	Avian_Coronavirus	ORF1ab
	APV46138.1	Coronaviridae	Avian_Coronavirus	ORF1ab
	APY26744.1	Coronaviridae	Avian_Coronavirus	ORF1ab
	APZ73669.1	Coronaviridae	Avian_Coronavirus	ORF1ab
	APY26824.1	Coronaviridae	Avian_Coronavirus	ORF1ab
	APZ73842.1	Coronaviridae	Avian_Coronavirus	ORF1ab
	ATE90979.1	Coronaviridae	Avian_coronavirus	ORF1ab
	ATE90965.1	Coronaviridae	Avian_coronavirus	ORF1ab
	AIT18600.1	Orthoreovirus	Avian_orthoreovirus	MuA
	AMW77367.1	Orthoreovirus	Avian_orthoreovirus	MuA
	AIT18598.1	Orthoreovirus	Avian_orthoreovirus	MuA
	AIS22859.1	Orthoreovirus	Avian_orthoreovirus	MuA
	ABC01917.1	Orthoreovirus	Avian_orthoreovirus	MuA
	AIT18592.1	Orthoreovirus	Avian_orthoreovirus	MuA
	AAV49517.1	Orthoreovirus	Avian_orthoreovirus	MuA
	AAV49521.1	Orthoreovirus	Avian_orthoreovirus	MuA
	AAT52024.1	Orthoreovirus	Avian_orthoreovirus	MuA
	AAQ96659.1	Coronaviridae	Avian_Coronavirus	RdRp
	AAS67689.1	Coronaviridae	Avian_Coronavirus	RdRp
	AAQ96664.1	Coronaviridae	Avian_Coronavirus	RdRp
	AAQ96666.1	Coronaviridae	Avian_Coronavirus	RdRp
	Q9WQ76.1	Coronaviridae	Turkey_coronavirus_(strain_Minnesota)	ORF1ab
	QDA76245.1	Coronaviridae	Avian_Coronavirus	ORF1ab
	AZA07513.1	Coronaviridae	Avian_Coronavirus	ORF1ab
	AFY11697.1	Coronaviridae	Avian_Coronavirus	ORF1ab
	ARB66170.1	Coronaviridae	Avian_Coronavirus	ORF1ab
	APZ73741.1	Coronaviridae	Avian_Coronavirus	ORF1ab
	ANI87709.1	Coronaviridae	Avian_Coronavirus	ORF1ab
	AHX26144.1	Coronaviridae	Avian_Coronavirus	ORF1ab
	ARB66188.1	Coronaviridae	Avian_Coronavirus	ORF1ab
	AQD20700.1	Coronaviridae	Avian_Coronavirus	ORF1ab
	ABZ04164.1	Rotavirus	Avian_rotavirus_chicken/AR/SEP-853/06	VP6
	ABZ04170.1	Rotavirus	Avian_rotavirus_chicken/NC/SEP-839/05	VP6
	ABZ04166.1	Rotavirus	Avian_rotavirus_chicken/GA/SEP-791/05	VP6
	ACN22287.1	Rotavirus	Rotavirus_A	NSP4
	AVT56258.1	Rotavirus	Avian_rotavirus_A	VP6
	QIN53368.1	Rotavirus	Rotavirus_A	NSP4
	AVT56257.1	Rotavirus	Avian_rotavirus_A	VP6
	BAB83747.1	Rotavirus	Avian_rotavirus_Ch-1	VP6
	ABZ04163.1	Rotavirus	Avian_rotavirus_chicken/AR/SEP-841/05	VP6
	ABZ04165.1	Rotavirus	Avian_rotavirus_chicken/DE/SEP-810/05	VP6
	AEX30833.1	Rotavirus	Avian_rotavirus_A	NSP4
	ALE28824.1	Rotavirus	Avian_rotavirus_A	NSP4
	ABZ04169.1	Rotavirus	Avian_rotavirus_chicken/GA/SEP-865/06	VP6
	ALE28825.1	Rotavirus	Avian_rotavirus_A	NSP4
	ABZ04167.1	Rotavirus	Avian_rotavirus_chicken/GA/SEP-863/06	VP6
	AGM46570.1	Rotavirus	Avian_rotavirus_A	VP6
	APW84991.1	Rotavirus	Avian_rotavirus_A	NSP4
	APW84963.1	Rotavirus	Avian_rotavirus_A	NSP4
	APW84967.1	Rotavirus	Avian_rotavirus_A	NSP4
	APW84987.1	Rotavirus	Avian_rotavirus_A	NSP4
	APW84973.1	Rotavirus	Avian_rotavirus_A	NSP4
	ASB51226.1	Rotavirus	Rotavirus_A	NSP4
	QKG02476.1	Rotavirus	Rotavirus_A	VP6
	QEV81583.1	Rotavirus	Rotavirus_A	VP6
	ASB51223.1	Rotavirus	Rotavirus_A	NSP4
	AIW53344.1	Rotavirus	Rotavirus_A	NSP2
	BAS67013.1	Rotavirus	Rotavirus_A	NSP2
	ACN22285.1	Rotavirus	Rotavirus_A	NSP2
	QIN53366.1	Rotavirus	Rotavirus_A	NSP2
	QKG02474.1	Rotavirus	Rotavirus_A	VP6
	QEV81581.1	Rotavirus	Rotavirus_A	VP6
	AFX61463.1	Rotavirus	Human_rotavirus_A	VP6
	AHB61217.1	Rotavirus	Rotavirus_A	NSP2
	QKE60131.1	Rotavirus	Human_rotavirus_A	VP6
	BAN00225.1	Rotavirus	Human_rotavirus_A	NSP2
	BAX35950.1	Rotavirus	Human_rotavirus_A	VP6
	ANN82707.1	Rotavirus	Rotavirus_A	VP6
	AIW53368.1	Rotavirus	Rotavirus_D	NSP2
	AXL64569.1	Rotavirus	Rotavirus_D	NSP2
	AXF38709.1	Rotavirus	Rotavirus_D	VP6
	YP_003896053.1	Rotavirus	Rotavirus_D_chicken/05V0049/DEU/2005	NSP2
	AXL64584.1	Rotavirus	Rotavirus_F	NSP2
	YP_008145316.1	Rotavirus	Rotavirus_F_chicken/03V0568/DEU/2003	NSP2
	AIW53378.1	Rotavirus	Rotavirus_F	NSP2
	AXL64586.1	Rotavirus	Rotavirus_F	NSP2
	QDX48043.1	Orthomyxoviridae	Influenza_A_virus	NS
	Q20NB9.1	Orthomyxoviridae	Influenza_A_virus_(A/duck/Czechoslovakia/1956(H4N6))	NS
	ACF25674.1	Orthomyxoviridae	Influenza_A_virus_(A/turkey/Minnesota/40550/1987(H5N2))	NS
	ATY72779.1	Orthomyxoviridae	Influenza_A_virus_(A/blue-winged_teal/Missouri/16OS2203/2016(H4N8))	NS
	ABO44172.1	Orthomyxoviridae	Influenza_A_virus_(A/turkey/Italy/3807/2004(H7N3))	NS
	ACY80153.1	Orthomyxoviridae	Influenza_A_virus_(A/mallard/NV/449567-5/2006(H5N2))	NS
	AAO33533.1	Orthomyxoviridae	Influenza_A_virus_(A/chicken/California/1316/2001(H6N2))	NS
	APC57884.1	Orthomyxoviridae	Influenza_A_virus_(A/black_duck/New_Jersey/1580/1978(H2N3))	NS
	AID48291.1	Orthomyxoviridae	Influenza_A_virus_(A/greylag_goose/Changsha/CS-1983/2013(H4N8))	NS
	QCO91730.1	Orthomyxoviridae	Influenza_A_virus	NS
	P08268.1	Orthomyxoviridae	Influenza_A_virus_(STRAIN_A/MYNAH/HANEDA-THAI/76)	NS
	AAK01109.1	Orthomyxoviridae	Influenza_A_virus_(A/chicken/Italy/367/97(H5N2))	NS
	AFD62879.1	Orthomyxoviridae	Influenza_A_virus_(A/duck/Hubei/5/2010(H6N6))	NS
	QDM35184.1	Orthomyxoviridae	Influenza_A_virus	NS
	ARD27222.1	Orthomyxoviridae	Influenza_A_virus_(A/wild_waterfowl/Korea/7/2010(H9N2))	NS
	QHU37032.1	Orthomyxoviridae	Influenza_A_virus	NS
	AFC98310.1	Orthomyxoviridae	Influenza_A_virus_(A/goose/Jiangsu/k0403/2010(H5N1))	NS
	AYU53926.1	Orthomyxoviridae	Influenza_A_virus	NS
	AHF20456.1	Orthomyxoviridae	Influenza_A_virus_(A/Cambodia/X0913301/2013(H5N1))	NS
	BBN70704.1	Orthomyxoviridae	Influenza_A_virus	NS
	QDM35146.1	Orthomyxoviridae	Influenza_A_virus	NS
	AWH12378.1	Orthomyxoviridae	Influenza_A_virus	NS
	BBN70644.1	Orthomyxoviridae	Influenza_A_virus	NS
	BBG57692.1	Orthomyxoviridae	Influenza_A_virus	NS
	AJJ90776.1	Orthomyxoviridae	Influenza_A_virus_(A/chicken/Dongguan/3235/2013(mixed))	NS
	APQ43009.1	Rotavirus	Rotavirus_A	NSP5
	ACC91689.1	Rotavirus	Rotavirus_A	NSP5
	ACC91692.1	Rotavirus	Rotavirus_A	NSP5
	APQ43013.1	Rotavirus	Rotavirus_A	NSP5
	ACC91693.1	Rotavirus	Rotavirus_A	NSP5
	APQ43014.1	Rotavirus	Rotavirus_A	NSP5
	APQ43012.1	Rotavirus	Rotavirus_A	NSP5
	BAA24145.1	Rotavirus	Avian_rotavirus_PO-13	NSP5
	QKG02477.1	Rotavirus	Rotavirus_A	VP6
	BBA68516.1	Rotavirus	Rotavirus_A	VP6
	ADF43913.1	Rotavirus	Rotavirus_G9	VP6
	AEG78632.1	Rotavirus	Rotavirus_A	NSP5
	ADB94663.1	Rotavirus	Human_rotavirus_Py942ASR06	NSP5
	AIW53381.1	Rotavirus	Rotavirus_F	NSP5
	AIW53383.1	Rotavirus	Rotavirus_F	NSP5
	AXF38714.1	Rotavirus	Rotavirus_G	VP6
	YP_008136242.1	Rotavirus	Rotavirus_G_chicken/03V0567/DEU/2003	VP1
	ASV45194.1	Rotavirus	Rotavirus_G	VP1
	ASV45155.1	Rotavirus	Rotavirus_G	VP1
	AGW95854.1	Rotavirus	Rotavirus_G_pigeon/HK18	VP1
	AHZ32877.1	Rotavirus	Rotavirus_G	VP1
	AXF38057.1	Rotavirus	Rotavirus_G	VP1
	AXF38730.1	Rotavirus	Ruddy_turnstone_rotavirus	VP6
	QQD36988.1	Rotavirus	Pacific_black_duck_rotavirus_G	VP1
	QDY92347.1	Rotavirus	Wild_duck_Rotavirus_G-like	VP6
	YP_008145313.1	Rotavirus	Rotavirus_F_chicken/03V0568/DEU/2003	VP1
	AIW53371.1	Rotavirus	Rotavirus_F	VP1
	AEO86767.1	Coronaviridae	Duck_coronavirus	ORF1ab
	AVI69484.1	Coronaviridae	Avian_Coronavirus	ORF1ab
	ADI54954.1	Coronaviridae	Avian_Coronavirus	ORF1ab
	AGK85497.1	Coronaviridae	Avian_Coronavirus	ORF1ab
	APW81991.1	Coronaviridae	Avian_Coronavirus	ORF1ab
	AHB73997.1	Coronaviridae	Avian_Coronavirus	ORF1ab
	ACH72802.1	Coronaviridae	Avian_Coronavirus	ORF1ab
	APP92727.1	Coronaviridae	Avian_Coronavirus	ORF1ab
	QCQ81100.1	Coronaviridae	Avian_Coronavirus	ORF1ab
	AXR85430.1	Coronaviridae	Avian_Coronavirus	ORF1ab
	QKV27924.1	Coronaviridae	Avian_Coronavirus	ORF1ab
	CAZ86697.1	Coronaviridae	Avian_Coronavirus_ITA/90254/2005	ORF1ab
	ARS23151.1	Coronaviridae	Avian_Coronavirus	ORF1ab
	QIM61638.1	Coronaviridae	Avian_coronavirus	ORF1ab
	AXB38892.1	Coronaviridae	Avian_coronavirus	ORF1ab
	QOS02273.1	Coronaviridae	Avian_coronavirus_IA1162/2020	ORF1ab
	ADV71798.1	Coronaviridae	Avian_Coronavirus	ORF1ab
	ADV71811.1	Coronaviridae	Avian_Coronavirus	ORF1ab
	QLI33804.1	Coronaviridae	Avian_Coronavirus	ORF1ab
	ADA83496.1	Coronaviridae	Avian_Coronavirus	ORF1ab
	ADA83476.1	Coronaviridae	Avian_Coronavirus	ORF1ab
	QKV27949.1	Coronaviridae	Avian_Coronavirus	ORF1ab
	QDL88282.1	Coronaviridae	Avian_Coronavirus	ORF1ab
	QKV27950.1	Coronaviridae	Avian_Coronavirus	ORF1ab
	AWR92744.1	Coronaviridae	Avian_Coronavirus	ORF1ab
	AGW81828.1	Coronaviridae	Avian_Coronavirus	ORF1ab
	QJR96933.1	Coronaviridae	Avian_Coronavirus	ORF1ab
	AQY55883.1	Coronaviridae	Avian_Coronavirus	ORF1ab
	APV46093.1	Coronaviridae	Avian_Coronavirus	ORF1ab
	AGW81826.1	Coronaviridae	Avian_Coronavirus	ORF1ab
	QAT77246.1	Coronaviridae	Avian_Coronavirus	ORF1ab
	AQY55829.1	Coronaviridae	Avian_Coronavirus	ORF1ab
	APX44037.1	Coronaviridae	Avian_Coronavirus	ORF1ab
	APX44064.1	Coronaviridae	Avian_Coronavirus	ORF1ab
	ANI87710.1	Coronaviridae	Avian_Coronavirus	ORF1ab
	QDA76272.1	Coronaviridae	Avian_Coronavirus	ORF1ab
	QDA76281.1	Coronaviridae	Avian_Coronavirus	ORF1ab
	APY23505.1	Coronaviridae	Avian_Coronavirus	ORF1ab
	APY23568.1	Coronaviridae	Avian_Coronavirus	ORF1ab
	APZ73705.1	Coronaviridae	Avian_Coronavirus	ORF1ab
	QQD79811.1	Coronaviridae	Avian_Coronavirus	ORF1ab
	AIY51826.1	Coronaviridae	Avian_Coronavirus	ORF1ab
	APY26842.1	Coronaviridae	Avian_Coronavirus	ORF1ab
	APZ73687.1	Coronaviridae	Avian_Coronavirus	ORF1ab
	APY26833.1	Coronaviridae	Avian_Coronavirus	ORF1ab
	APY23595.1	Coronaviridae	Avian_Coronavirus	ORF1ab
	APX44055.1	Coronaviridae	Avian_Coronavirus	ORF1ab
	AFX59325.1	Coronaviridae	Avian_Coronavirus	ORF1ab
	APD15411.1	Orthoreovirus	Avian_orthoreovirus	LambdaA
	QQD36973.1	Orthoreovirus	Pacific_black_duck_orthoreovirus	LambdaA
	APD15447.1	Orthoreovirus	Avian_orthoreovirus	LambdaA
	APD15483.1	Orthoreovirus	Avian_orthoreovirus	LambdaA
	AGH25585.1	Orthoreovirus	Duck_reovirus_NP03/CHN/2009	LambdaA
	AGO58392.1	Orthoreovirus	Muscovy_duck_reovirus	LambdaA
	AII00823.1	Orthoreovirus	Avian_orthoreovirus	LambdaA
	AMW77364.1	Orthoreovirus	Avian_orthoreovirus	SigmaC
	AII00815.1	Orthoreovirus	Avian_orthoreovirus	LambdaA
	AJW82011.1	Orthoreovirus	Avian_orthoreovirus	LambdaA
	APD15423.1	Orthoreovirus	Avian_orthoreovirus	LambdaA
	QJX58194.1	Orthoreovirus	Avian_orthoreovirus	LambdaA
	QLH56048.1	Orthoreovirus	Duck_reovirus	LambdaA
	QAU51271.1	Orthoreovirus	Muscovy_duck_reovirus	LambdaA
	AIS22904.1	Orthoreovirus	Avian_orthoreovirus	LambdaA
	AKH40949.1	Orthoreovirus	Avian_orthoreovirus	LambdaA
	APD15459.1	Orthoreovirus	Avian_orthoreovirus	LambdaA
	ACH72477.1	Orthoreovirus	Avian_orthoreovirus	LambdaC
	AWD39654.1	Orthoreovirus	Avian_orthoreovirus	LambdaC
	QDI74154.1	Orthoreovirus	Avian_orthoreovirus	LambdaC
	AKS26186.1	Orthoreovirus	Avian_orthoreovirus	LambdaB
	AIS22906.1	Orthoreovirus	Avian_orthoreovirus	LambdaC
	QDI02258.1	Orthoreovirus	Avian_orthoreovirus	LambdaC
	QHB13133.1	Rotavirus	Bovine_rotavirus_A	VP1
	ART88841.1	Rotavirus	Rotavirus_A	VP6
	ART88849.1	Rotavirus	Rotavirus_A	VP6
	ART88843.1	Rotavirus	Rotavirus_A	VP6
	ART88840.1	Rotavirus	Rotavirus_A	VP6
	YP_008136239.1	Rotavirus	Rotavirus_G_chicken/03V0567/DEU/2003	NSP5
	AHZ32876.1	Rotavirus	Rotavirus_G	VP6
	AXF38725.1	Rotavirus	Rotavirus_G	VP6
	ASV45166.1	Rotavirus	Rotavirus_G	VP6
	QDY92357.1	Rotavirus	Wild_duck_Rotavirus_G-like	VP6
	QQD36999.1	Rotavirus	Pacific_black_duck_rotavirus_G	NSP5
	YP_009825006.1	Coronaviridae	Duck_coronavirus	ORF1ab
	QDY92358.1	Coronaviridae	Avian_coronavirus	ORF1ab
	QDY92334.1	Coronaviridae	Avian_coronavirus	ORF1ab
	QEG79146.1	Coronaviridae	Gull_coronavirus	ORF1ab
	QDA76326.1	Coronaviridae	Avian_Coronavirus	ORF1ab
	QDA76290.1	Coronaviridae	Avian_Coronavirus	ORF1ab
	APY23532.1	Coronaviridae	Avian_Coronavirus	ORF1ab
	AXT92414.1	Coronaviridae	Avian_Coronavirus	ORF1ab
	QDQ69184.1	Coronaviridae	Avian_Coronavirus	ORF1ab
	AYS76103.1	Coronaviridae	Avian_Coronavirus	ORF1ab
	ACC94324.1	Coronaviridae	Avian_Coronavirus	ORF1ab
	QGX07409.1	Coronaviridae	Avian_Coronavirus	ORF1ab
	AKV60428.1	Coronaviridae	Avian_Coronavirus	ORF1ab
	AFQ30998.1	Coronaviridae	Avian_Coronavirus	RdRp
	ABW75124.1	Coronaviridae	Turkey_coronavirus	ORF1ab
	ARS22458.1	Coronaviridae	Avian_Coronavirus	ORF1ab
	ASV45162.1	Rotavirus	Rotavirus_G	VP6
	AXF38054.1	Rotavirus	Rotavirus_G	NSP3
	AHZ32874.1	Rotavirus	Rotavirus_G	VP6
	YP_008136237.1	Rotavirus	Rotavirus_G_chicken/03V0567/DEU/2003	NSP3
	AHZ32878.1	Rotavirus	Rotavirus_G	VP2
	AGW95855.1	Rotavirus	Rotavirus_G_pigeon/HK18	VP2
	AXF38715.1	Rotavirus	Rotavirus_G	VP6
	YP_008136231.1	Rotavirus	Rotavirus_G_chicken/03V0567/DEU/2003	VP2
	ASV45156.1	Rotavirus	Rotavirus_G	VP2
	ASV45195.1	Rotavirus	Rotavirus_G	VP2
	AXF38058.1	Rotavirus	Rotavirus_G	VP2
	AWD39655.1	Orthoreovirus	Avian_orthoreovirus	MuA
	AFQ62081.1	Orthoreovirus	Goose_orthoreovirus	MuA
	AXF38647.1	Coronaviridae	Avian_coronavirus	ORF1ab
	AKQ98494.1	Coronaviridae	Duck-dominant_coronavirus	NSP16
	AKQ98495.1	Coronaviridae	Duck-dominant_coronavirus	NSP16
	YP_009825028.1	Coronaviridae	Duck_coronavirus	NSP16
	NP_740633.1	Coronaviridae	Avian_Coronavirus	NSP13
	AFQ30999.1	Coronaviridae	Avian_Coronavirus	RdRp
	APZ73723.1	Coronaviridae	Avian_Coronavirus	ORF1ab
	APX44046.1	Coronaviridae	Avian_Coronavirus	ORF1ab
	ADO33174.1	Coronaviridae	Avian_Coronavirus	ORF1ab
	QAT77247.1	Coronaviridae	Avian_Coronavirus	ORF1ab
	AEO86766.1	Coronaviridae	Duck_coronavirus	ORF1ab
	QDA76218.1	Coronaviridae	Avian_Coronavirus	ORF1ab
	AGK41024.1	Coronaviridae	Duck_coronavirus	ORF1ab
	AKQ98489.1	Coronaviridae	Duck-dominant_coronavirus	NSP15
	AKQ98490.1	Coronaviridae	Duck-dominant_coronavirus	NSP15
	APY23622.1	Coronaviridae	Avian_Coronavirus	ORF1ab
	AQD20682.1	Coronaviridae	Avian_Coronavirus	ORF1ab
	QAA92386.1	Coronaviridae	Avian_Coronavirus	ORF1ab
	QIQ19618.1	Coronaviridae	Avian_Coronavirus	ORF1ab
	ADI54943.1	Coronaviridae	Avian_Coronavirus	ORF1ab
	AKJ66252.1	Coronaviridae	Avian_Coronavirus	ORF1ab
	ANI21147.1	Coronaviridae	Avian_Coronavirus	ORF1ab
	ARB66161.1	Coronaviridae	Avian_Coronavirus	ORF1ab
	AXF38053.1	Rotavirus	Rotavirus_G	NSP2
	ASV45163.1	Rotavirus	Rotavirus_G	VP6
	ASV45202.1	Rotavirus	Rotavirus_G	VP6
	YP_008136236.1	Rotavirus	Rotavirus_G_chicken/03V0567/DEU/2003	NSP2
	AGW95850.1	Rotavirus	Rotavirus_G_pigeon/HK18	NSP2
	AHZ32873.1	Rotavirus	Rotavirus_G	VP6
	AXF38722.1	Rotavirus	Rotavirus_G	VP6
	QQD36996.1	Rotavirus	Pacific_black_duck_rotavirus_G	NSP2
	AHZ32881.1	Rotavirus	Rotavirus_G	VP6
	YP_008136240.1	Rotavirus	Rotavirus_G_chicken/03V0567/DEU/2003	VP6
	ASV45161.1	Rotavirus	Rotavirus_G	VP6
	AXF38720.1	Rotavirus	Rotavirus_G	VP6
	QQD36994.1	Rotavirus	Pacific_black_duck_rotavirus_G	VP6
	QEQ13298.1	Orthoreovirus	Duck_reovirus	MuNS
	AJF23506.1	Orthoreovirus	Avian_orthoreovirus	LambdaA
	AWD39652.1	Orthoreovirus	Avian_orthoreovirus	LambdaA
	AAV52824.1	Orthoreovirus	Avian_orthoreovirus_strain_1017-1	LambdaA
	APD15375.1	Orthoreovirus	Avian_orthoreovirus	LambdaA
	ART88846.1	Rotavirus	Rotavirus_A	VP6
	ART88847.1	Rotavirus	Rotavirus_A	VP6
	ART88842.1	Rotavirus	Rotavirus_A	VP6
	ART88844.1	Rotavirus	Rotavirus_A	VP6
	AYJ18786.1	Rotavirus	Rotavirus_A	VP1
	AGT51211.1	Rotavirus	Rotavirus_A	VP1
	AWR88350.1	Coronaviridae	Gammacoronavirus_sp.	Spike
	QLI33806.1	Coronaviridae	Avian_Coronavirus	Spike
	AMO03292.1	Coronaviridae	Avian_Coronavirus	Spike
	QKV27964.1	Coronaviridae	Avian_Coronavirus	Spike
	APY23542.1	Coronaviridae	Avian_Coronavirus	Spike
	APX44047.1	Coronaviridae	Avian_Coronavirus	Spike
	ABB55445.1	Coronaviridae	Avian_Coronavirus	Spike
	AFJ11176.1	Coronaviridae	Avian_Coronavirus	Spike
	ABF61465.1	Coronaviridae	Avian_Coronavirus	Spike
	AAP92675.1	Coronaviridae	Avian_Coronavirus	Spike
	ARS22438.1	Coronaviridae	Avian_Coronavirus	ORF1ab
	AAQ96673.1	Coronaviridae	Avian_Coronavirus	ORF1ab
	AEP84734.1	Coronaviridae	Avian_Coronavirus	ORF1ab
	AAS67653.1	Coronaviridae	Avian_Coronavirus	ORF1ab
	ALQ43513.1	Coronaviridae	European_turkey_coronavirus_080385d	ORF1ab
	ARS22428.1	Coronaviridae	Avian_Coronavirus	ORF1ab
	ARS22468.1	Coronaviridae	Avian_Coronavirus	ORF1ab
	ARS22418.1	Coronaviridae	Avian_Coronavirus	ORF1ab
	QDQ69197.1	Coronaviridae	Avian_Coronavirus	ORF1ab
	AAS67660.1	Coronaviridae	Avian_Coronavirus	ORF1ab
	APY20692.1	Coronaviridae	Avian_Coronavirus	ORF1ab
	AHN54755.1	Coronaviridae	Avian_Coronavirus	ORF1ab
	ALH21109.1	Coronaviridae	Avian_Coronavirus	ORF1ab
	ACV87278.1	Coronaviridae	Turkey_coronavirus	ORF1ab
	QAA92375.1	Coronaviridae	Avian_Coronavirus	ORF1ab
	ACV87255.1	Coronaviridae	Turkey_coronavirus	ORF1ab
	ACV87277.1	Coronaviridae	Turkey_coronavirus	ORF1ab
	ALC78746.1	Coronaviridae	Avian_Coronavirus	ORF1ab
	AJT47913.1	Coronaviridae	Avian_Coronavirus	ORF1ab
	AJT47868.1	Coronaviridae	Avian_Coronavirus	ORF1ab
	AKQ98485.1	Coronaviridae	Duck-dominant_coronavirus	NSP14
	QIQ28513.1	Coronaviridae	Pigeon-dominant_Coronavirus	NSP14
	AAV98205.1	Coronaviridae	Avian_Coronavirus	ORF1ab
	QGR15738.1	Coronaviridae	Avian_Coronavirus	ORF1ab
	AAY24432.1	Coronaviridae	Avian_Coronavirus	ORF1ab
	ADI54953.1	Coronaviridae	Avian_Coronavirus	ORF1ab
	AKV60429.1	Coronaviridae	Avian_Coronavirus	Spike
	AHX25911.1	Coronaviridae	Avian_Coronavirus	Spike
	AJP16730.1	Coronaviridae	Avian_Coronavirus	Spike
	AJP16721.1	Coronaviridae	Avian_Coronavirus	Spike
	AZA07856.1	Coronaviridae	Avian_Coronavirus	Spike
	AQY61369.1	Coronaviridae	Avian_Coronavirus	Spike
	QDA76228.1	Coronaviridae	Avian_Coronavirus	Spike
	ASF20080.1	Coronaviridae	Avian_Coronavirus	Spike
	ARB66162.1	Coronaviridae	Avian_Coronavirus	Spike
	APU51838.1	Coronaviridae	Avian_Coronavirus	Spike
	ACX71851.1	Coronaviridae	Avian_Coronavirus	Spike
	AHX25893.1	Coronaviridae	Avian_Coronavirus	Spike
	ADA83467.1	Coronaviridae	Avian_Coronavirus	Spike
	ART88878.1	Rotavirus	Rotavirus_A	VP6
	ART88875.1	Rotavirus	Rotavirus_A	VP6
	ART88876.1	Rotavirus	Rotavirus_A	VP6
	AIW53339.1	Rotavirus	Rotavirus_A	VP3
	BAS67006.1	Rotavirus	Rotavirus_A	VP3
	QIN53328.1	Rotavirus	Rotavirus_A	VP3
	QIN53361.1	Rotavirus	Rotavirus_A	VP3
	ACN22280.1	Rotavirus	Rotavirus_A	VP3
	ALR84977.1	Rotavirus	Rotavirus_A	VP3
	AYA60742.1	Rotavirus	Rotavirus_A	VP3
	BAS66988.1	Rotavirus	Rotavirus_A	VP3
	QEV81576.1	Rotavirus	Rotavirus_A	VP3
	ANK58243.1	Rotavirus	Avian_rotavirus_A	VP3
	BAS66977.1	Rotavirus	Rotavirus_A	VP3
	QKG02469.1	Rotavirus	Rotavirus_A	VP3
	QHB13135.1	Rotavirus	Bovine_rotavirus_A	VP3
	AFM97085.1	Rotavirus	Human_rotavirus_A	VP6
	QAA77599.1	Rotavirus	Rotavirus_A	VP3
	AGI44286.1	Rotavirus	Rotavirus_A	VP3
	QPT54991.1	Rotavirus	Rotavirus_A	VP3
	ABU49756.1	Rotavirus	Rotavirus_A	VP3
	ADO78427.1	Rotavirus	Rotavirus_A	VP3
	AHN15189.1	Rotavirus	Rotavirus_A	VP3
	AJC00564.1	Rotavirus	Human_rotavirus_A	VP3
	ALJ03215.1	Rotavirus	Human_rotavirus_A	VP3
	QDA76254.1	Coronaviridae	Pheasant_coronavirus	ORF1ab
	QDA76263.1	Coronaviridae	Pheasant_coronavirus	ORF1ab
	QHI01614.1	Coronaviridae	Avian_Coronavirus	ORF1ab
	AYD78147.1	Coronaviridae	Avian_Coronavirus	ORF1ab
	AMR60478.1	Coronaviridae	Avian_Coronavirus	ORF1ab
	ANO81441.1	Coronaviridae	Avian_Coronavirus	ORF1ab
	QDQ69106.1	Coronaviridae	Avian_Coronavirus	ORF1ab
	APY26788.1	Coronaviridae	Avian_Coronavirus	ORF1ab
	ADA83486.1	Coronaviridae	Avian_Coronavirus	ORF1ab
	APU51864.1	Coronaviridae	Avian_Coronavirus	ORF1ab
	ACF74906.1	Coronaviridae	Avian_Coronavirus	ORF1ab
	QDI74182.1	Orthoreovirus	Avian_orthoreovirus	LambdaA
	QDI02256.1	Orthoreovirus	Avian_orthoreovirus	LambdaA
	APR73507.1	Rotavirus	Rotavirus_A	VP3
	QCI56493.1	Rotavirus	Rotavirus_A	VP3
	QKE60097.1	Rotavirus	Human_rotavirus_A	VP3
	ADU57921.1	Rotavirus	Human_rotavirus_B	NSP2
	ANN82289.1	Rotavirus	Rotavirus_H	VP6
	AIY55638.1	Coronaviridae	Duck-dominant_coronavirus	ORF1ab
	APY26762.1	Coronaviridae	Avian_Coronavirus	ORF1ab
	APZ73678.1	Coronaviridae	Avian_Coronavirus	ORF1ab
	AKS25242.1	Coronaviridae	Avian_Coronavirus	ORF1ab
	APV46104.1	Coronaviridae	Avian_Coronavirus	ORF1ab
	QDA76227.1	Coronaviridae	Avian_Coronavirus	ORF1ab
	APV46183.1	Coronaviridae	Avian_Coronavirus	ORF1ab
	APY26735.1	Coronaviridae	Avian_Coronavirus	ORF1ab
	QCX41894.1	Coronaviridae	Avian_Coronavirus	ORF1ab
	APY26851.1	Coronaviridae	Avian_Coronavirus	ORF1ab
	APV46129.1	Coronaviridae	Avian_Coronavirus	ORF1ab
	AFY11706.1	Coronaviridae	Avian_Coronavirus	ORF1ab
	ANO81443.1	Coronaviridae	Avian_Coronavirus	Spike
	AJT47896.1	Coronaviridae	Avian_Coronavirus	Spike
	AFP50258.1	Coronaviridae	Avian_Coronavirus	Spike
	ATJ01091.1	Coronaviridae	Avian_Coronavirus	ORF1ab
	APY26709.1	Coronaviridae	Avian_Coronavirus	ORF1ab
	AVI69443.1	Coronaviridae	Avian_Coronavirus	ORF1ab
	ADP06482.1	Coronaviridae	Avian_Coronavirus	ORF1ab
	QCX19618.1	Coronaviridae	Avian_Coronavirus	ORF1ab
	ADP06460.1	Coronaviridae	Avian_Coronavirus	ORF1ab
	ACB59361.1	Coronaviridae	Avian_Coronavirus	ORF1ab
	AHB79522.1	Coronaviridae	Avian_Coronavirus	ORF1ab
	ADA83536.1	Coronaviridae	Avian_Coronavirus	ORF1ab
	ADV71761.1	Coronaviridae	Avian_Coronavirus	ORF1ab
	ADA83516.1	Coronaviridae	Avian_Coronavirus	ORF1ab
	ACV87266.1	Coronaviridae	Turkey_coronavirus	ORF1ab
	ADV71824.1	Coronaviridae	Avian_Coronavirus	ORF1ab
	ADA83526.1	Coronaviridae	Avian_Coronavirus	ORF1ab
	QIQ19604.1	Coronaviridae	Avian_Coronavirus	ORF1ab
	QKV27911.2	Coronaviridae	Avian_Coronavirus	ORF1ab
	QKV27910.2	Coronaviridae	Avian_Coronavirus	ORF1ab
	QIO03929.1	Coronaviridae	Avian_Coronavirus	ORF1ab
	QIQ19578.1	Coronaviridae	Avian_Coronavirus	ORF1ab
	QDQ69171.1	Coronaviridae	Avian_Coronavirus	ORF1ab
	AMO03290.1	Coronaviridae	Avian_Coronavirus	ORF1ab
	QDQ69210.1	Coronaviridae	Avian_Coronavirus	ORF1ab
	QDQ69132.1	Coronaviridae	Avian_Coronavirus	ORF1ab
	ADA83506.1	Coronaviridae	Avian_Coronavirus	ORF1ab
	AGJ98436.1	Coronaviridae	Avian_Coronavirus	ORF1ab
	ADV71736.1	Coronaviridae	Avian_Coronavirus	ORF1ab
	ADV71735.1	Coronaviridae	Avian_Coronavirus	ORF1ab
	QCX19628.1	Coronaviridae	Avian_Coronavirus	Nucleocapsid
	AZA07867.1	Coronaviridae	Avian_Coronavirus	Nucleocapsid
	AAR15909.1	Coronaviridae	Avian_Coronavirus	Nucleocapsid
	APX44044.1	Coronaviridae	Avian_Coronavirus	Nucleocapsid
	AFS18123.1	Coronaviridae	Avian_Coronavirus	Nucleocapsid
	AFY11705.1	Coronaviridae	Avian_Coronavirus	Nucleocapsid
	AKS25259.1	Coronaviridae	Avian_Coronavirus	Nucleocapsid
	APZ73814.1	Coronaviridae	Avian_Coronavirus	Nucleocapsid
	AND76833.1	Coronaviridae	Avian_Coronavirus	Nucleocapsid
	ARI46259.1	Coronaviridae	Avian_Coronavirus	Nucleocapsid
	ADC79658.1	Coronaviridae	Avian_Coronavirus	Nucleocapsid
	AHC28329.1	Coronaviridae	Avian_Coronavirus	Nucleocapsid
	AND76849.1	Coronaviridae	Avian_Coronavirus	Nucleocapsid
	ARI46243.1	Coronaviridae	Avian_Coronavirus	Nucleocapsid
	AFS18136.1	Coronaviridae	Avian_Coronavirus	Nucleocapsid
	ACN82407.1	Coronaviridae	Avian_Coronavirus	Nucleocapsid
	AFQ31007.1	Coronaviridae	Avian_Coronavirus	Nucleocapsid
	AAP32046.1	Coronaviridae	Avian_Coronavirus	Nucleocapsid
	AQD20735.1	Coronaviridae	Avian_Coronavirus	Nucleocapsid
	AQD20762.1	Coronaviridae	Avian_Coronavirus	Nucleocapsid
	AQY55846.1	Coronaviridae	Avian_Coronavirus	Nucleocapsid
	APZ73704.1	Coronaviridae	Avian_Coronavirus	Nucleocapsid
	ACN81813.1	Coronaviridae	Avian_Coronavirus	Nucleocapsid
	AJT47930.1	Coronaviridae	Avian_Coronavirus	Nucleocapsid
	APV46182.1	Coronaviridae	Avian_Coronavirus	Nucleocapsid
	ALC78744.1	Coronaviridae	Avian_Coronavirus	Nucleocapsid
	AFV92604.1	Coronaviridae	Avian_Coronavirus	Nucleocapsid
	AQY55882.1	Coronaviridae	Avian_Coronavirus	Nucleocapsid
	ARB66178.1	Coronaviridae	Avian_Coronavirus	Nucleocapsid
	AZA07832.1	Coronaviridae	Avian_Coronavirus	ORF1ab
	AZA07841.1	Coronaviridae	Avian_Coronavirus	ORF1ab
	AZA07850.1	Coronaviridae	Avian_Coronavirus	ORF1ab
	AQY03967.1	Coronaviridae	Avian_Coronavirus	ORF1ab
	APY26860.1	Coronaviridae	Avian_Coronavirus	ORF1ab
	AWR92743.1	Coronaviridae	Avian_Coronavirus	ORF1ab
	AQY55874.1	Coronaviridae	Avian_Coronavirus	ORF1ab
	AQD20691.1	Coronaviridae	Avian_Coronavirus	ORF1ab
	QGR15737.1	Coronaviridae	Avian_Coronavirus	ORF1ab
	AZA07823.1	Coronaviridae	Avian_Coronavirus	ORF1ab
	APY26780.1	Coronaviridae	Avian_Coronavirus	ORF1ab
	AXX83281.1	Coronaviridae	Avian_Coronavirus	ORF1ab
	AQY55802.1	Coronaviridae	Avian_Coronavirus	ORF1ab
	ADI54944.1	Coronaviridae	Avian_Coronavirus	ORF1ab
	ADP06493.1	Coronaviridae	Avian_Coronavirus	ORF1ab
	ADV71773.1	Coronaviridae	Avian_Coronavirus	ORF1ab
	ASM61971.1	Coronaviridae	Avian_Coronavirus	ORF1ab
	AFQ31008.1	Coronaviridae	Avian_Coronavirus	RdRp
	AGC01541.1	Coronaviridae	Avian_Coronavirus	ORF1ab
	APY26727.1	Coronaviridae	Avian_Coronavirus	ORF1ab
	AQD20754.1	Coronaviridae	Avian_Coronavirus	ORF1ab
	AHN49808.1	Coronaviridae	Avian_Coronavirus	ORF1ab
	AXL64568.1	Rotavirus	Rotavirus_A	VP2
	AIW53348.1	Rotavirus	Rotavirus_A	VP2
	AJT47895.1	Coronaviridae	Avian_Coronavirus	ORF1ab
	AEB00714.1	Coronaviridae	Avian_Coronavirus	ORF1ab
	ABW81426.1	Coronaviridae	Turkey_coronavirus	ORF1ab
	AOC59721.1	Coronaviridae	Avian_Coronavirus	ORF1ab
	AHX26090.1	Coronaviridae	Avian_Coronavirus	ORF1ab
	QJS39698.1	Coronaviridae	Avian_Coronavirus	ORF1ab
	QJS39671.1	Coronaviridae	Avian_Coronavirus	ORF1ab
	ACV87243.1	Coronaviridae	Turkey_coronavirus	ORF1ab
	AAY24431.1	Coronaviridae	Avian_Coronavirus	ORF1ab
	AAV98204.1	Coronaviridae	Avian_Coronavirus	ORF1ab
	P0C6Y2.1	Coronaviridae	Avian_Avian_Coronavirus_(strain_Beaudette_CK)	ORF1ab
	AXQ05189.1	Coronaviridae	Avian_coronavirus	ORF1ab
	AJP16729.1	Coronaviridae	Avian_Coronavirus	ORF1ab
	AAT70073.1	Coronaviridae	Avian_Coronavirus	ORF1ab
	ADP06506.1	Coronaviridae	Avian_Coronavirus	ORF1ab
	AAW33784.1	Coronaviridae	Avian_Coronavirus	ORF1ab
	QJE49264.1	Coronaviridae	Avian_Coronavirus	ORF1ab
	AJP16738.1	Coronaviridae	Avian_Coronavirus	ORF1ab
	AER09397.1	Orthomyxoviridae	Influenza_A_virus_(A/wild_bird/Korea/A01/2009(H10N6))	PA
	BBG57695.1	Orthomyxoviridae	Influenza_A_virus	PA
	ADE06894.1	Orthomyxoviridae	Influenza_A_virus_(A/aquatic_bird/Korea/w54/2005(H5N2))	PA
	QCW09763.1	Orthomyxoviridae	Influenza_A_virus	PA
	ANK78118.1	Orthomyxoviridae	Influenza_A_virus_(A/environment/Korea/W109/2006(H7N7))	PA
	ACR49440.1	Orthomyxoviridae	Influenza_A_virus_(A/chicken/Laos/A0573/2007(H3N8))	PA
	QIC52431.1	Orthomyxoviridae	Influenza_A_virus	PA
	ANM72405.1	Orthomyxoviridae	Influenza_A_virus_(A/mallard/California/LDC331/2015(H7N3))	PA
	BBB39052.1	Orthomyxoviridae	Influenza_A_virus_(A/duck/Mongolia/121/2011(H10N7))	PA
	APC31376.1	Orthomyxoviridae	Influenza_A_virus_(A/greater_white-fronted	PA
	BBN23784.1	Orthomyxoviridae	Influenza_A_virus	PA
	ACZ46305.1	Orthomyxoviridae	Influenza_A_virus_(A/duck/Singapore/F119/3/1997(H5N3))	PA
	AER09437.1	Orthomyxoviridae	Influenza_A_virus_(A/wild_bird/Korea/A13/2010(H10N1))	PA
	AEM98309.1	Orthomyxoviridae	Influenza_A_virus_(A/snow_goose/Mongolia/1-29/2008(H3N8))	PA
	AFY06123.1	Orthomyxoviridae	Influenza_A_virus_(A/mallard/Nova_Scotia/02286/2007(H7N4))	PA
	APC30695.1	Orthomyxoviridae	Influenza_A_virus_(A/mallard_duck/Netherlands/31/2012(H7N1))	PA
	AKV57658.1	Orthomyxoviridae	Influenza_A_virus_(A/duck/Thailand/CU-11671C/2011(H3N8))	PA
	ABQ84670.2	Orthomyxoviridae	Influenza_A_virus_(A/migratory_duck/Hong_Kong/MP2553/2003(H8N4))	PB1
	AHN01770.1	Orthomyxoviridae	Influenza_A_virus_(A/mallard/Wisconsin/329/1977(H11N9))	PA
	AET75468.1	Orthomyxoviridae	Influenza_A_virus_(A/shorebird/Delaware_Bay/3/1994(H3N2))	PA
	ADU57975.1	Orthomyxoviridae	Influenza_A_virus_(A/northern_shoveler/Interior	PA
	QLI61579.1	Orthomyxoviridae	Influenza_A_virus	PA
	ANC28584.1	Orthomyxoviridae	Influenza_A_virus_(A/duck/Zhejiang/727D2/2013(H11N3))	PA
	ALE20244.1	Orthomyxoviridae	Influenza_A_virus_(A/duck/Zhejiang/D2-1/2013(H4N6))	PA
	ABB17732.1	Orthomyxoviridae	Influenza_A_virus_(A/herring_gull/DE/703/1988(H2N8))	PA
	AJD12586.1	Orthomyxoviridae	Influenza_A_virus_(A/chicken/Jiangxi/23241/2013(mixed))	PB1
	ACY56546.1	Orthomyxoviridae	Influenza_A_virus_(A/mallard_duck/Korea/LBM347/2007(H3N8))	PB1
	AJD13567.1	Orthomyxoviridae	Influenza_A_virus_(A/chicken/Jiangxi/1267/2014(mixed))	PB1
	QDF47079.1	Orthomyxoviridae	Influenza_A_virus	PB1
	QDF47033.1	Orthomyxoviridae	Influenza_A_virus	PB1
	QDF47127.1	Orthomyxoviridae	Influenza_A_virus	PB1
	QHO61436.1	Orthomyxoviridae	Influenza_A_virus	PB1
	AHN04214.1	Orthomyxoviridae	Influenza_A_virus_(A/mallard/Wisconsin/155/1980(H3N2))	PB1
	APC32497.1	Orthomyxoviridae	Influenza_A_virus_(A/mallard_duck/Netherlands/47/2010(H10N7))	PB1
	AZQ05484.1	Orthomyxoviridae	Influenza_A_virus	PB1
	AGL96981.1	Orthomyxoviridae	Influenza_A_virus_(A/common_teal/Mongolia/2299/2011(H4N6))	PB1
	ACZ45585.1	Orthomyxoviridae	Influenza_A_virus_(A/mallard/Maryland/718/2004(H8N4))	PB1
	ANT47337.1	Orthomyxoviridae	Influenza_A_virus_(A/turkey/Poland/14/2013(H9N2))	PB1
	AXK58705.1	Orthomyxoviridae	Influenza_A_virus	PB1
	QOJ94484.1	Orthomyxoviridae	Influenza_A_virus	PB1
	ADA69381.1	Orthomyxoviridae	Influenza_A_virus_(A/duck/France/06436/2006(H5N3))	PB1
	APH09253.1	Orthomyxoviridae	Influenza_A_virus_(A/northern_pintail/Alaska/622/2012(H5N2))	PB1
	AKI34440.1	Orthomyxoviridae	Influenza_A_virus_(A/duck/Japan/11OG1083/2011(H5N2))	PB1
	ALZ47763.1	Orthomyxoviridae	Influenza_A_virus_(A/mallard/Interior_Alaska/11BM03913/2011(H2N9))	PB1
	ATY41012.1	Orthomyxoviridae	Influenza_A_virus_(A/chicken/Anhui/WB/2014(H9N2))	PB1
	QMS43123.1	Orthomyxoviridae	Influenza_A_virus	PB1
	AIZ69358.1	Orthomyxoviridae	Influenza_A_virus_(A/quail/Jiangsu/S12/2012(H9N2))	PB1
	AXF49908.1	Orthomyxoviridae	Influenza_A_virus	PB1
	AJJ98484.1	Orthomyxoviridae	Influenza_A_virus_(A/chicken/Jiangxi/19463/2014(mixed))	PB1
	AGO87118.1	Orthomyxoviridae	Influenza_A_virus_(A/duck/Hunan/S1607/2012(H11N9))	PB1
	ARF06986.1	Rotavirus	Rotavirus_D	VP6
	AFJ11205.1	Rotavirus	Rotavirus_D_chicken-wt/BGD/MJ-5/2010	VP6
	AIW53354.1	Rotavirus	Rotavirus_D	VP6
	AFJ11199.1	Rotavirus	Rotavirus_D_chicken-wt/DEU/06V0047/2006	VP6
	AFJ11201.1	Rotavirus	Rotavirus_D_chicken-wt/GBR/06V0274/2006	VP6
	AXF38707.1	Rotavirus	Rotavirus_D	VP6
	APW85115.1	Rotavirus	Rotavirus_D	VP6
	AGM16379.1	Rotavirus	Rotavirus_D	VP6
	AGH88795.1	Rotavirus	Rotavirus_D_RVD/Avian/India/PTN_14/2012	VP6
	ALT06360.1	Rotavirus	Rotavirus_D	VP6
	AHN49686.1	Rotavirus	Rotavirus_D	VP6
	AHN49687.1	Rotavirus	Rotavirus_D	VP6
	AGM34703.1	Rotavirus	Rotavirus_D	VP6
	ALG76055.1	Rotavirus	Rotavirus_D	VP6
	AHN49680.1	Rotavirus	Rotavirus_D	VP6
	ALT06355.1	Rotavirus	Rotavirus_D	VP6
	ALT06357.1	Rotavirus	Rotavirus_D	VP6
	AIW53365.1	Rotavirus	Rotavirus_D	VP6
	AIW53375.1	Rotavirus	Rotavirus_F	VP6
	YP_008145323.1	Rotavirus	Rotavirus_F_chicken/03V0568/DEU/2003	VP6
	AIZ05548.1	Rotavirus	Human_rotavirus_A	VP6
	ACV85646.2	Rotavirus	Human_rotavirus_A	VP6
	ARB49200.1	Rotavirus	Rotavirus_A	VP6
	BAG16717.1	Orthomyxoviridae	Influenza_A_virus_(A/duck/Hokkaido/W95/2006(H10N8))	PB1
	BAM35585.1	Orthomyxoviridae	Influenza_A_virus_(A/duck/Vietnam/OIE-1212/2012(H3N2))	PB1
	AGG12464.1	Orthomyxoviridae	Influenza_A_virus_(A/mallard/Czech_Republic/15902-4K/2009(H6))	PB1
	QOK07904.1	Orthomyxoviridae	Influenza_A_virus	PB1
	ANH21782.1	Orthomyxoviridae	Influenza_A_virus_(A/Huai'an/062/2014(H7N9))	PB1
	AOC37052.1	Orthomyxoviridae	Influenza_A_virus_(A/chicken/Guangdong/SIC18/2014(H9N2))	PB1
	ATB53454.1	Orthomyxoviridae	Influenza_A_virus_(A/chicken/Jingmen/JM0305/2017(H9N2))	PB1
	ASV61448.1	Orthomyxoviridae	Influenza_A_virus_(A/chicken/Hebei/S1257/2016(H7N9))	PB1
	AOC37055.1	Orthomyxoviridae	Influenza_A_virus_(A/chicken/Guangdong/SIC27/2014(H9N2))	PB1
	AHL21120.1	Orthomyxoviridae	Influenza_A_virus_(A/chicken/Jiangsu/YZ4/2011(H9N2))	PB1
	ASV61400.1	Orthomyxoviridae	Influenza_A_virus_(A/chicken/Guangdong/SD1433/2016(H7N9))	PB1
	AGQ83477.1	Orthomyxoviridae	Influenza_A_virus_(A/chicken/Hong_Kong/FY64W/2010(H9N2))	PB1
	AOC37061.1	Orthomyxoviridae	Influenza_A_virus_(A/chicken/Shandong/SIC35/2014(H9N2))	PB1
	ASV61664.1	Orthomyxoviridae	Influenza_A_virus_(A/chicken/Shanghai/S4100/2015(H7N9))	PB1
	QOJ95442.1	Orthomyxoviridae	Influenza_A_virus	PB1
	APC57943.1	Orthomyxoviridae	Influenza_A_virus_(A/chicken/Henan/YB0597/2016(H5N6))	PB1
	AHL20992.1	Orthomyxoviridae	Influenza_A_virus_(A/chicken/Jiangsu/YZLH3/2013(H9N2))	PB1
	AOC37062.1	Orthomyxoviridae	Influenza_A_virus_(A/chicken/Guangdong/SIC41/2015(H9N2))	PB1
	AIZ69971.1	Orthomyxoviridae	Influenza_A_virus_(A/pigeon/Jiangsu/F145/2013(H9N2))	PB1
	QCU81253.1	Orthomyxoviridae	Influenza_A_virus	PB1
	QCU81169.1	Orthomyxoviridae	Influenza_A_virus	PB1
	QBK96543.1	Orthomyxoviridae	Influenza_A_virus	PB1
	AGO02485.1	Orthomyxoviridae	Influenza_A_virus_(A/environment/Wuxi/1/2013(H7N9))	PB1
	AJJ94045.1	Orthomyxoviridae	Influenza_A_virus_(A/silkie_chicken/Dongguan/952/2014(mixed))	PB1
	QOJ96764.1	Orthomyxoviridae	Influenza_A_virus	PB1
	BBN23706.1	Orthomyxoviridae	Influenza_A_virus	NA
	AXF50148.1	Orthomyxoviridae	Influenza_A_virus	NA
	QOK01830.1	Orthomyxoviridae	Influenza_A_virus	NA
	QJT93530.1	Orthomyxoviridae	Influenza_A_virus	NA
	AHL20936.1	Orthomyxoviridae	Influenza_A_virus_(A/chicken/Jiangsu/YZ0657/2012(H9N2))	NA
	QHE23288.1	Orthomyxoviridae	Influenza_A_virus	NA
	ATO98065.1	Orthomyxoviridae	Influenza_A_virus_(A/chicken/Fujian/SD037/2017(H9N2))	NA
	QOK01078.1	Orthomyxoviridae	Influenza_A_virus	NA
	ALP30636.1	Orthomyxoviridae	Influenza_A_virus_(A/chicken/Zhejiang/C58/2013(H9N2))	NA
	AJF45749.1	Orthomyxoviridae	Influenza_A_virus_(A/chicken/Shanghai/HY005/2014(H9N2))	NA
	QDF59694.1	Orthomyxoviridae	Influenza_A_virus	NA
	AJJ91567.1	Orthomyxoviridae	Influenza_A_virus_(A/silkie_chicken/Huzhou/4208/2013(mixed))	NA
	QDF59632.1	Orthomyxoviridae	Influenza_A_virus	NA
	AIT92891.1	Orthomyxoviridae	Influenza_A_virus_(A/chicken/Shandong/lc0523/2013(H9N2))	NA
	QOK00940.1	Orthomyxoviridae	Influenza_A_virus	NA
	AFH53518.1	Orthomyxoviridae	Influenza_A_virus_(A/chicken/Guangdong/LJT12/2011(H9N2))	NA
	AIZ69389.1	Orthomyxoviridae	Influenza_A_virus_(A/chicken/Henan/322/2012(H9N2))	NA
	QOK11359.1	Orthomyxoviridae	Influenza_A_virus	NA
	QDH82687.1	Orthomyxoviridae	Influenza_A_virus	NA
	QHE23302.1	Orthomyxoviridae	Influenza_A_virus	NA
	QOK12793.1	Orthomyxoviridae	Influenza_A_virus	NA
	AJJ92625.1	Orthomyxoviridae	Influenza_A_virus_(A/chicken/Dongguan/3409/2013(H9N2))	NA
	AJJ93896.1	Orthomyxoviridae	Influenza_A_virus_(A/chicken/Dongguan/246/2014(mixed))	NA
	AGR33908.1	Orthomyxoviridae	Influenza_A_virus_(A/chicken/Wenzhou/632b/2013(H9N2))	NA
	QOK01793.1	Orthomyxoviridae	Influenza_A_virus	NA
	BAA01449.1	Orthomyxoviridae	Influenza_A_virus_(A/WSN(H1N1))	MP
	AFF26238.1	Orthomyxoviridae	Influenza_A_virus_(A/duck/Shantou/1080/2007(H6N2))	MP
	AAW78064.1	Orthomyxoviridae	Influenza_A_virus_(A/duck/Korea/S7/03(H3N2))	MP
	AKT07719.1	Orthomyxoviridae	Influenza_A_virus_(A/chicken/Guangxi/121/2012(H6N2))	MP
	AFF26854.1	Orthomyxoviridae	Influenza_A_virus_(A/duck/Shantou/5091/2006(H6N2))	MP
	AHJ57944.1	Orthomyxoviridae	Influenza_A_virus_(A/duck/Guangdong/S1328/2010(H6N2))	MP
	ALZ47267.1	Orthomyxoviridae	Influenza_A_virus_(A/northern_pintail/Interior	MP
	ACE79005.1	Orthomyxoviridae	Influenza_A_virus_(A/tufted_duck/Buryatiya/1905/2000(H4N6))	MP
	BAF40418.1	Orthomyxoviridae	Influenza_A_virus_(A/duck/Pennsylvania/10218/1984(H5N2))	MP
	AGU02217.1	Orthomyxoviridae	Influenza_A_virus_(A/pintail/Novosibirsk/747/2009(H3N8))	MP
	BAJ83772.1	Orthomyxoviridae	Influenza_A_virus_(A/duck/Vietnam/OIE-4429/2010(H6N2))	MP
	AWV93427.1	Orthomyxoviridae	Influenza_A_virus	MP
	QHO61707.1	Orthomyxoviridae	Influenza_A_virus	MP
	BAG15967.1	Orthomyxoviridae	Influenza_A_virus_(A/duck/Hokkaido/W162/2006(H6N5))	MP
	ABG26263.1	Orthomyxoviridae	Influenza_A_virus_(A/swine/Korea/S11/2005(H1N2))	MP
	ADW80273.1	Orthomyxoviridae	Influenza_A_virus_(A/mallard/Ohio/662/2002(mixed))	MP
	ALR82255.1	Orthomyxoviridae	Influenza_A_virus_(A/duck/Wenzhou/RAQL10/2015(H7N9))	MP
	AJJ93631.1	Orthomyxoviridae	Influenza_A_virus_(A/chicken/Jinan/4225/2013(H9N2))	MP
	Q67161.1	Orthomyxoviridae	Influenza_A_virus_(A/budgerigar/Hokkaido/1/1977(H4N6))	MP
	QDH82736.1	Orthomyxoviridae	Influenza_A_virus	MP
	QDF59916.1	Orthomyxoviridae	Influenza_A_virus	MP
	AGK23779.2	Orthomyxoviridae	Influenza_A_virus_(A/chicken/Shandong/LY/2008(H9N2))	MP
	ARV88994.1	Orthomyxoviridae	Influenza_A_virus_(A/chicken/Jiangxi/40/2011(H9N2))	MP
	AOC37194.1	Orthomyxoviridae	Influenza_A_virus_(A/chicken/Guangxi/SIC19/2014(H9N2))	MP
	AAA56804.1	Orthomyxoviridae	Influenza_A_virus_(A/chicken/Brescia/1902(H7N7))	MP
	BBA94153.1	Orthomyxoviridae	Influenza_A_virus_(A/chicken/Vietnam/HU4-2/2015(H9N2))	NP
	BBN23746.1	Orthomyxoviridae	Influenza_A_virus	NP
	QDM34993.1	Orthomyxoviridae	Influenza_A_virus	NP
	AOR17708.1	Orthomyxoviridae	Influenza_A_virus_(A/environment/Zhongshan/ZS201603/2016(H9N2))	NP
	AKU42298.1	Orthomyxoviridae	Influenza_A_virus_(A/Anhui/1-YK_RG105/2013(H7N9))	NP
	AJD12731.1	Orthomyxoviridae	Influenza_A_virus_(A/chicken/Jiangxi/6717/2013(mixed))	NP
	BBG56898.1	Orthomyxoviridae	Influenza_A_virus	NP
	ACJ09833.1	Orthomyxoviridae	Influenza_A_virus_(A/chicken/Vietnam/NCVD12/2005(H5N1))	NP
	QOK00310.1	Orthomyxoviridae	Influenza_A_virus	NP
	QDF58931.1	Orthomyxoviridae	Influenza_A_virus	NP
	ATS92045.1	Orthomyxoviridae	Influenza_A_virus_(A/WuXi/0409/2014(H7N9))	NP
	ABI96743.1	Orthomyxoviridae	Influenza_A_virus_(A/chicken/Hubei/wl/1997(H5N1))	NP
	ACC66077.1	Orthomyxoviridae	Influenza_A_virus_(A/domestic_goose/Pavlodar/1/2005(H5N1))	NP
	AZQ05083.1	Orthomyxoviridae	Influenza_A_virus	NP
	AVQ09670.1	Orthomyxoviridae	Influenza_A_virus	NP
	QGH80862.1	Orthomyxoviridae	Influenza_A_virus	NP
	AJD11284.1	Orthomyxoviridae	Influenza_A_virus_(A/chicken/Jiangxi/506/2013(H9N2))	NP
	AZI71460.1	Orthomyxoviridae	Influenza_A_virus	NP
	ASV62005.1	Orthomyxoviridae	Influenza_A_virus_(A/environment/Hunan/S40858/2015(H7N9))	NP
	QOK00558.1	Orthomyxoviridae	Influenza_A_virus	NP
	AJD10159.1	Orthomyxoviridae	Influenza_A_virus_(A/chicken/Jiangxi/18952/2013(H9N2))	NP
	AGK23740.2	Orthomyxoviridae	Influenza_A_virus_(A/chicken/Beijing/HD/2008(H9N2))	NP
	AAV30830.1	Orthomyxoviridae	Influenza_A_virus_(A/swine/Fujian/1/2003(H5N1))	NP
	AXY36265.1	Orthomyxoviridae	Influenza_A_virus	NP
	AGL55419.1	Orthomyxoviridae	Influenza_A_virus_(A/northern_pintail/Interior	NP
	ACO37564.1	Coronaviridae	Avian_Coronavirus	ORF1ab
	AVX27610.1	Coronaviridae	Avian_Coronavirus	ORF1ab
	AEP84744.1	Coronaviridae	Avian_Coronavirus	ORF1ab
	AHX26126.1	Coronaviridae	Avian_Coronavirus	ORF1ab
	AHX25919.1	Coronaviridae	Avian_Coronavirus	ORF1ab
	AHX26117.1	Coronaviridae	Avian_Coronavirus	ORF1ab
	AHX26027.1	Coronaviridae	Avian_Coronavirus	ORF1ab
	AHX25964.1	Coronaviridae	Avian_Coronavirus	ORF1ab
	AHX25973.1	Coronaviridae	Avian_Coronavirus	ORF1ab
	AHX25991.1	Coronaviridae	Avian_Coronavirus	ORF1ab
	QDA76299.1	Coronaviridae	Avian_Coronavirus	ORF1ab
	ADV71786.1	Coronaviridae	Avian_Coronavirus	ORF1ab
	ACH72792.1	Coronaviridae	Avian_Coronavirus	ORF1ab
	QDA76317.1	Coronaviridae	Avian_Coronavirus	ORF1ab
	QJS39680.1	Coronaviridae	Avian_Coronavirus	ORF1ab
	AHX26135.1	Coronaviridae	Avian_Coronavirus	ORF1ab
	AHX25982.1	Coronaviridae	Avian_Coronavirus	ORF1ab
	AHX26018.1	Coronaviridae	Avian_Coronavirus	ORF1ab
	AHX25955.1	Coronaviridae	Avian_Coronavirus	ORF1ab
	AXQ05199.1	Coronaviridae	Avian_coronavirus	ORF1ab
	AFQ94230.1	Coronaviridae	Avian_Coronavirus	ORF1ab
	AHX26162.1	Coronaviridae	Avian_Coronavirus	ORF1ab
	YP_009825011.1	Coronaviridae	Duck_coronavirus	ORF3c
	AZA07517.1	Coronaviridae	Avian_Coronavirus	ORF3c
	AJP08784.1	Coronaviridae	Avian_Coronavirus	Envelope
	CAZ86711.1	Coronaviridae	Avian_Coronavirus_NGA/A116E7/2006	Envelope
	QDQ69150.1	Coronaviridae	Avian_Coronavirus	Envelope
	ANI87714.1	Coronaviridae	Avian_Coronavirus	Envelope
	AFJ11179.1	Coronaviridae	Avian_Coronavirus	Envelope
	AAU14069.1	Coronaviridae	Avian_Coronavirus	Envelope
	APY20697.1	Coronaviridae	Avian_Coronavirus	Envelope
	QDQ69163.1	Coronaviridae	Avian_Coronavirus	Envelope
	AEY99607.1	Coronaviridae	Avian_Coronavirus	Envelope
	API61793.1	Coronaviridae	Avian_Coronavirus	ORF3c
	AKN20493.1	Coronaviridae	Avian_Coronavirus	Envelope
	QGR15742.1	Coronaviridae	Avian_Coronavirus	Envelope
	APU51868.1	Coronaviridae	Avian_Coronavirus	ORF3c
	AYC44185.1	Coronaviridae	Avian_Coronavirus	Envelope
	AEJ80241.2	Coronaviridae	Avian_Coronavirus	Envelope
	AJP08792.1	Coronaviridae	Avian_Coronavirus	Envelope
	AJP08853.1	Coronaviridae	Avian_Coronavirus	Envelope
	AJP08786.1	Coronaviridae	Avian_Coronavirus	Envelope
	ADI54958.1	Coronaviridae	Avian_Coronavirus	Envelope
	AMR60483.1	Coronaviridae	Avian_Coronavirus	Envelope
	ABF61489.1	Coronaviridae	Avian_Coronavirus	Membrane
	AAU14077.1	Coronaviridae	Avian_Coronavirus	Envelope
	AAU14075.1	Coronaviridae	Avian_Coronavirus	Envelope
	ATY74214.1	Orthomyxoviridae	Influenza_A_virus_(A/green-winged_teal/Korea/VI160151/2016(H11N9))	PB1
	ASU48424.1	Orthomyxoviridae	Influenza_A_virus_(A/ruddy_turnstone/New	PB1
	ABC48846.1	Orthomyxoviridae	Influenza_A_virus_(A/duck/Korea/S23/04(H9N2))	PB1
	AAT73513.1	Orthomyxoviridae	Influenza_A_virus_(A/Ck/HK/3169.1/2002(H5N1))	PB1
	ABV47638.1	Orthomyxoviridae	Influenza_A_virus_(A/duck/Shantou/4103/2002(H9N2))	PB1
	ALQ12379.1	Orthomyxoviridae	Influenza_A_virus_(A/chicken/Zhejiang/727029/2014(H6N6))	PB1
	AFF27097.1	Orthomyxoviridae	Influenza_A_virus_(A/duck/Fujian/2984/2007(H6N6))	PB1
	AXB26131.1	Orthomyxoviridae	Influenza_A_virus	PB1
	AFF25759.1	Orthomyxoviridae	Influenza_A_virus_(A/duck/Shantou/4636/2006(H6N6))	PB1
	QOJ95542.1	Orthomyxoviridae	Influenza_A_virus	PB1
	QOJ95640.1	Orthomyxoviridae	Influenza_A_virus	PB1
	QOK15427.1	Orthomyxoviridae	Influenza_A_virus	PB1
	QOJ95597.1	Orthomyxoviridae	Influenza_A_virus	PB1
	AHJ57716.1	Orthomyxoviridae	Influenza_A_virus_(A/duck/Hunan/S4386/2009(H6N2))	PB1
	AKT07754.1	Orthomyxoviridae	Influenza_A_virus_(A/chicken/Guangxi/129/2013(H6N6))	PB1
	CAC84862.1	Orthomyxoviridae	Influenza_A_virus_(A/duck/Hong_Kong/3096/99(H6N2))	PB1
	AFF26210.1	Orthomyxoviridae	Influenza_A_virus_(A/duck/Shantou/358/2007(H6N6))	PB1
	AFM83131.1	Orthomyxoviridae	Influenza_A_virus_(A/mallard/Sweden/5/2005(H2N3))	PB1
	ACZ05917.1	Orthomyxoviridae	Influenza_A_virus_(A/duck/Hunan/8/2008(H5N1))	PB1
	BBG57618.1	Orthomyxoviridae	Influenza_A_virus	PB1
	BAN04663.1	Orthomyxoviridae	Influenza_A_virus_(A/duck/Vietnam/LBM81/2012(H11N9))	PB1
	AKN58385.1	Orthomyxoviridae	Influenza_A_virus_(A/duck/Guangxi/057D6/2010(H3N2))	PB1
	AEM53452.1	Orthomyxoviridae	Influenza_A_virus_(A/common_scoter/Maryland/299/2005(mixed))	PB1
	QEL43962.1	Orthomyxoviridae	Influenza_A_virus	PB1
	QQA06216.1	Orthomyxoviridae	Influenza_A_virus	PB1
	ASB51225.1	Rotavirus	Rotavirus_A	NSP4
	AAT74507.1	Orthomyxoviridae	Influenza_A_virus_(A/Ck/HK/2133.1/2003(H5N1))	PA
	AJJ94093.1	Orthomyxoviridae	Influenza_A_virus_(A/silkie_chicken/Dongguan/978/2014(mixed))	PA
	ABE97853.1	Orthomyxoviridae	Influenza_A_virus_(A/duck/Vietnam/219/2004(H5N1))	PA
	AIW60834.1	Orthomyxoviridae	Influenza_A_virus_(A/chicken/India/82588/2008(H9N2))	PA
	ATW75218.1	Orthomyxoviridae	Influenza_A_virus_(A/canine/Guangxi/PX11/2014(H1N1))	PA
	ACZ46345.1	Orthomyxoviridae	Influenza_A_virus_(A/mallard/Sweden/56/2002(H7N7))	PA
	AKM14222.1	Orthomyxoviridae	Influenza_A_virus_(A/duck/Peru-PV72/2008(H7N3))	PA
	ABB19114.1	Orthomyxoviridae	Influenza_A_virus_(A/pintail/Alberta/189/82(H6N6))	PA
	APC31484.1	Orthomyxoviridae	Influenza_A_virus_(A/turnstone/Netherlands/4/2008(H3N8))	PA
	AXF49980.1	Orthomyxoviridae	Influenza_A_virus	PA
	AQS26351.1	Orthomyxoviridae	Influenza_A_virus_(A/mallard/Utah/AH0066981/2016(H7N3))	PA
	QOK15428.1	Orthomyxoviridae	Influenza_A_virus	PA
	AGS42016.1	Orthomyxoviridae	Influenza_A_virus_(A/swine/Minnesota/A01203517/2012(H3N2))	PA
	AHZ43320.1	Orthomyxoviridae	Influenza_A_virus_(A/blue-winged_teal/Missouri/12OS2402/2012(H4N8))	PA
	ATJ02508.1	Orthomyxoviridae	Influenza_A_virus_(A/swine/Saskatchewan/SD0182/2016(H3N2))	PA
	ANO81452.1	Coronaviridae	Avian_Coronavirus	ORF1ab
	API61789.1	Coronaviridae	Avian_Coronavirus	ORF1ab
	AAS67657.1	Coronaviridae	Avian_Coronavirus	ORF1ab
	AAS67656.1	Coronaviridae	Avian_Coronavirus	ORF1ab
	AAQ96669.1	Coronaviridae	Avian_Coronavirus	ORF1ab
	AAS67661.1	Coronaviridae	Avian_Coronavirus	ORF1ab
	AFV13790.1	Coronaviridae	Avian_Coronavirus	NSP2
	AFV13795.1	Coronaviridae	Avian_Coronavirus	NSP2
	AAS67659.1	Coronaviridae	Avian_Coronavirus	ORF1ab
	CEK09107.1	Coronaviridae	Guinea_fowl_coronavirus_GfCoV/FR/2011	ORF1ab
	APR73515.1	Rotavirus	Rotavirus_D	NSP1
	ACZ46609.1	Orthomyxoviridae	Influenza_A_virus_(A/chicken/Germany/N/1949(H10N7))	NP
	ABD65991.1	Orthomyxoviridae	Influenza_A_virus_(A/chicken/South_Africa/UP1102/02(H6N2))	NP
	QMS42572.1	Orthomyxoviridae	Influenza_A_virus	NP
	AAK49285.1	Orthomyxoviridae	Influenza_A_virus_(A/Hong_Kong/491/97(H5N1))	NP
	BBN23664.1	Orthomyxoviridae	Influenza_A_virus	NP
	QMT29339.1	Orthomyxoviridae	Influenza_A_virus	NP
	BAM76315.1	Orthomyxoviridae	Influenza_A_virus_(A/duck/Vietnam/OIE-3406/2012(H3N8))	NP
	QCT27873.1	Orthomyxoviridae	Influenza_A_virus	NP
	ALT19490.1	Orthomyxoviridae	Influenza_A_virus_(A/wood_duck/Oregon/AH0007257/2015(H5N2))	NP
	AFM83204.1	Orthomyxoviridae	Influenza_A_virus_(A/mallard/Netherlands/29/2010(H2N3))	NP
	ACB54708.1	Orthomyxoviridae	Influenza_A_virus_(A/tiger/Shanghai/01/2005(H5N1))	NP
	ASY99599.1	Orthomyxoviridae	Influenza_A_virus_(A/mallard_duck/Netherlands/11/2015(mixed))	NP
	AVR58690.1	Orthomyxoviridae	Influenza_A_virus	NP
	QOK13005.1	Orthomyxoviridae	Influenza_A_virus	NP
	AAZ29587.1	Orthomyxoviridae	Influenza_A_virus_(A/tree_sparrow/Henan/2/2004(H5N1))	NP
	AAQ04893.1	Orthomyxoviridae	Influenza_A_virus_(A/Chicken/Korea/99029/99(H9N2))	NP
	AID48217.1	Orthomyxoviridae	Influenza_A_virus_(A/duck/Liaoning/LN/2011(H5N5))	NP
	QIC52290.1	Orthomyxoviridae	Influenza_A_virus	NP
	YP_003896056.1	Rotavirus	Rotavirus_D_chicken/05V0049/DEU/2005	NSP6
	AIW53359.1	Rotavirus	Rotavirus_D	NSP4
	AIW53370.1	Rotavirus	Rotavirus_D	NSP4
	AHY22500.1	Rotavirus	Rotavirus_D	VP6
	ARF06988.1	Rotavirus	Rotavirus_D	VP6
	YP_003896055.1	Rotavirus	Rotavirus_D_chicken/05V0049/DEU/2005	NSP4
	AXF38712.1	Rotavirus	Rotavirus_D	NSP6
	YP_008145322.1	Rotavirus	Rotavirus_F_chicken/03V0568/DEU/2003	NSP4
	AAQ21583.1	Coronaviridae	Avian_Coronavirus	ORF1ab
	APZ73759.1	Coronaviridae	Avian_Coronavirus	ORF1ab
	ARB66197.1	Coronaviridae	Avian_Coronavirus	ORF1ab
	APY26797.1	Coronaviridae	Avian_Coronavirus	ORF1ab
	API80969.1	Coronaviridae	Avian_Coronavirus	ORF1ab
	ARI46246.1	Coronaviridae	Avian_Coronavirus	ORF3b
	YP_009825010.1	Coronaviridae	Duck_coronavirus	ORF3b
	QIX02944.1	Coronaviridae	Avian_Coronavirus	ORF3b
	AQY61371.1	Coronaviridae	Avian_Coronavirus	ORF3b
	AQY55841.1	Coronaviridae	Avian_Coronavirus	ORF3b
	AAV88466.1	Coronaviridae	Avian_Coronavirus	ORF3b
	APV46186.1	Coronaviridae	Avian_Coronavirus	ORF3b
	AZA07515.1	Coronaviridae	Avian_Coronavirus	ORF3a
	ARI46294.1	Coronaviridae	Avian_Coronavirus	ORF3b
	QIX02940.1	Coronaviridae	Avian_Coronavirus	ORF1ab
	YP_001941189.1	Coronaviridae	Turkey_coronavirus	NSP16
	P12723.1	Coronaviridae	Avian_Avian_Coronavirus_(strain_KB8523)	ORF1ab
	ALH21110.1	Coronaviridae	Avian_Coronavirus	ORF1ab
	AKS25224.1	Coronaviridae	Avian_Coronavirus	ORF1ab
	AJT47859.1	Coronaviridae	Avian_Coronavirus	ORF1ab
	AJT47841.1	Coronaviridae	Avian_Coronavirus	ORF1ab
	AJT47850.1	Coronaviridae	Avian_Coronavirus	ORF1ab
	AGY56139.1	Coronaviridae	Avian_Coronavirus	ORF1ab
	AJT47877.1	Coronaviridae	Avian_Coronavirus	ORF1ab
	AJT47904.1	Coronaviridae	Avian_Coronavirus	ORF1ab
	AMO03291.1	Coronaviridae	Avian_Coronavirus	ORF1ab
	ACJ12832.1	Coronaviridae	Avian_Coronavirus	ORF1ab
	QDG02702.1	Coronaviridae	Avian_Coronavirus	ORF1ab
	ANY58999.1	Coronaviridae	Avian_coronavirus	ORF1ab
	ARJ35781.1	Coronaviridae	Avian_coronavirus	ORF1ab
	QIV13707.1	Coronaviridae	Avian_Coronavirus	ORF1ab
	APR73504.1	Rotavirus	Rotavirus_A	VP2
	AUC63225.1	Rotavirus	Rotavirus_A	VP2
	BBC48017.1	Orthomyxoviridae	Influenza_A_virus	HA
	QBK20593.1	Orthomyxoviridae	Influenza_A_virus	HA
	BCK74093.1	Orthomyxoviridae	Influenza_A_virus	HA
	AJA03838.1	Orthomyxoviridae	Influenza_A_virus_(A/pigeon/Henan/N206/2013(H9))	HA
	QBK20927.1	Orthomyxoviridae	Influenza_A_virus	HA
	AJS17109.1	Orthomyxoviridae	Influenza_A_virus_(A/chicken/Anhui/A3308/2014(H9))	HA
	AJA03564.1	Orthomyxoviridae	Influenza_A_virus_(A/chicken/Henan/N161/2013(H9))	HA
	AJA03547.1	Orthomyxoviridae	Influenza_A_virus_(A/chicken/Guizhou/Z68/2013(H9))	HA
	AOC36944.1	Orthomyxoviridae	Influenza_A_virus_(A/chicken/Hainan/SIC33/2014(H9N2))	HA
	QBF72616.1	Orthomyxoviridae	Influenza_A_virus	HA
	QOK07044.1	Orthomyxoviridae	Influenza_A_virus	HA
	QOJ99084.1	Orthomyxoviridae	Influenza_A_virus	HA
	AKD00848.1	Orthomyxoviridae	Influenza_A_virus_(A/duck/Shandong/345/2012(H9N2))	HA
	QBF56210.1	Orthomyxoviridae	Influenza_A_virus	HA
	QBK20777.1	Orthomyxoviridae	Influenza_A_virus	HA
	QOJ99756.1	Orthomyxoviridae	Influenza_A_virus	HA
	QOJ98872.1	Orthomyxoviridae	Influenza_A_virus	HA
	QBF56324.1	Orthomyxoviridae	Influenza_A_virus	HA
	QBF55983.1	Orthomyxoviridae	Influenza_A_virus	HA
	QBF56616.1	Orthomyxoviridae	Influenza_A_virus	HA
	QBF55989.1	Orthomyxoviridae	Influenza_A_virus	HA
	ACJ35232.1	Orthomyxoviridae	Influenza_A_virus_(A/chicken/Liaoning/41/17/2007(H9N2))	HA
	ADP92357.1	Orthomyxoviridae	Influenza_A_virus_(A/chicken/Baoshan/111/2009(H9N2))	HA
	QBF56333.1	Orthomyxoviridae	Influenza_A_virus	HA
	QBF57079.1	Orthomyxoviridae	Influenza_A_virus	HA
	YP_008136241.1	Rotavirus	Rotavirus_G_chicken/03V0567/DEU/2003	VP3
	AHZ32879.1	Rotavirus	Rotavirus_G	VP3
	ASV45157.1	Rotavirus	Rotavirus_G	VP3
	ASV45196.1	Rotavirus	Rotavirus_G	VP3
	AGW95856.1	Rotavirus	Rotavirus_G_pigeon/HK18	VP3
	AXF38059.1	Rotavirus	Rotavirus_G	VP3
	AXF38716.1	Rotavirus	Rotavirus_G	VP6
	QDY92349.1	Rotavirus	Wild_duck_Rotavirus_G-like	VP6
	QQD36990.1	Rotavirus	Pacific_black_duck_rotavirus_G	VP3
	AYA44709.1	Coronaviridae	Avian_Coronavirus	ORF1ab
	AYA44719.1	Coronaviridae	Avian_Coronavirus	ORF1ab
	QIQ19616.1	Coronaviridae	Avian_Coronavirus	ORF6b
	QIQ19629.1	Coronaviridae	Avian_Coronavirus	ORF6b
	QIQ19603.1	Coronaviridae	Avian_Coronavirus	ORF6b
	AKC34141.1	Coronaviridae	Avian_Coronavirus	ORF6b
	QDQ69170.1	Coronaviridae	Avian_Coronavirus	ORF6b
	AXX83293.1	Coronaviridae	Avian_Coronavirus	ORF6b
	AFX59337.1	Coronaviridae	Avian_Coronavirus	ORF6b
	QDQ69157.1	Coronaviridae	Avian_Coronavirus	ORF6b
	QDQ69183.1	Coronaviridae	Avian_Coronavirus	ORF6b
	QCX41905.1	Coronaviridae	Avian_Coronavirus	ORF6b
	ATE90976.1	Coronaviridae	Avian_coronavirus	ORF6b
	APW81999.1	Coronaviridae	Avian_Coronavirus	ORF6b
	ALQ43525.1	Coronaviridae	European_turkey_coronavirus_080385d	ORF6b
	APY20704.1	Coronaviridae	Avian_Coronavirus	ORF6b
	ASM61970.1	Coronaviridae	Avian_Coronavirus	ORF6b
	ADV71775.1	Coronaviridae	Avian_Coronavirus	ORF6b
	AMX21450.1	Coronaviridae	Avian_Coronavirus	Nucleocapsid
	ADD82728.1	Coronaviridae	Avian_Coronavirus	Nucleocapsid
	ADD82723.1	Coronaviridae	Avian_Coronavirus	Nucleocapsid
	ABQ96870.1	Coronaviridae	Avian_Coronavirus	Nucleocapsid
	APY26785.1	Coronaviridae	Avian_Coronavirus	Membrane
	AFV92602.1	Coronaviridae	Avian_Coronavirus	Membrane
	AAX39760.1	Coronaviridae	Avian_Coronavirus	Membrane
	QEY95712.1	Coronaviridae	Avian_Coronavirus	Membrane
	ARJ35785.1	Coronaviridae	Avian_coronavirus	Membrane
	AJP08751.1	Coronaviridae	Avian_Coronavirus	Membrane
	AAV28726.1	Coronaviridae	Avian_Coronavirus	Membrane
	ACV87261.1	Coronaviridae	Turkey_coronavirus	Membrane
	AYA44725.1	Coronaviridae	Avian_Coronavirus	Membrane
	ABQ96871.1	Coronaviridae	Avian_Coronavirus	Membrane
	ACM45233.1	Coronaviridae	Avian_Coronavirus	Membrane
	P12649.1	Coronaviridae	Avian_Avian_Coronavirus_(strain_KB8523)	Membrane
	ABQ96872.1	Coronaviridae	Avian_Coronavirus	Membrane
	ACT55272.1	Coronaviridae	Avian_Coronavirus	Matrix
	QEY95706.1	Coronaviridae	Avian_Coronavirus	Membrane
	AFN88518.1	Coronaviridae	Avian_Coronavirus	Membrane
	AJR29317.1	Coronaviridae	Avian_Coronavirus	Membrane
	ARI46296.1	Coronaviridae	Avian_Coronavirus	Membrane
	AAF35863.1	Coronaviridae	Avian_Coronavirus	Membrane
	ACD93207.1	Coronaviridae	Avian_Coronavirus	Membrane
	QQH14740.1	Coronaviridae	Avian_Coronavirus	Membrane
	ASM61964.1	Coronaviridae	Avian_Coronavirus	Membrane
	ALQ43519.1	Coronaviridae	European_turkey_coronavirus_080385d	Membrane
	QEY95710.1	Coronaviridae	Avian_Coronavirus	Membrane
	ADV71818.1	Coronaviridae	Avian_Coronavirus	Membrane
	QDY92365.1	Coronaviridae	Avian_coronavirus	ORF5b
	YP_009825015.1	Coronaviridae	Duck_coronavirus	ORF5b
	QDY92364.1	Coronaviridae	Avian_coronavirus	ORF5a
	AFJ11182.1	Coronaviridae	Avian_Coronavirus	ORF5b
	AHN54760.1	Coronaviridae	Avian_Coronavirus	ORF5b
	QLI33801.1	Coronaviridae	Avian_Coronavirus	ORF5b
	QDA76234.1	Coronaviridae	Avian_Coronavirus	ORF5b
	ADA83473.1	Coronaviridae	Avian_Coronavirus	ORF5b
	AFQ31006.1	Coronaviridae	Avian_Coronavirus	ORF5b
	AGK85505.1	Coronaviridae	Avian_Coronavirus	ORF5b
	AAC57888.1	Coronaviridae	Avian_Coronavirus	Unknown
	YP_009825004.1	Coronaviridae	Avian_Coronavirus	ORF5b
	QDQ69168.1	Coronaviridae	Avian_Coronavirus	ORF5b
	AJT47929.1	Coronaviridae	Avian_Coronavirus	ORF5b
	AQY61375.1	Coronaviridae	Avian_Coronavirus	ORF5b
	ACF77104.1	Coronaviridae	Avian_Coronavirus	ORF5b
	APX44053.1	Coronaviridae	Avian_Coronavirus	ORF5b
	AMR60486.1	Coronaviridae	Avian_Coronavirus	ORF5b
	AXX83291.1	Coronaviridae	Avian_Coronavirus	ORF5b
	ACO58560.1	Coronaviridae	Avian_Coronavirus_CK/CH/LHLJ/04V	ORF5b
	AZA07520.1	Coronaviridae	Avian_Coronavirus	ORF5b
	ADV71789.1	Coronaviridae	Avian_Coronavirus	ORF5b
	AEO79900.1	Coronaviridae	Avian_Coronavirus	ORF5b
	AAS00086.1	Coronaviridae	Avian_Coronavirus	ORF5b
	ANI21155.1	Coronaviridae	Avian_Coronavirus	ORF5b
	QAA92376.1	Coronaviridae	Avian_Coronavirus	ORF1ab
	QGM12402.1	Coronaviridae	Avian_Coronavirus	ORF1ab
	AAS00078.1	Coronaviridae	Avian_Coronavirus	ORF1ab
	QGM12414.1	Coronaviridae	Avian_Coronavirus	ORF1ab
	QGM12427.1	Coronaviridae	Avian_Coronavirus	ORF1ab
	QGM12376.1	Coronaviridae	Avian_Coronavirus	ORF1ab
	QGM12389.1	Coronaviridae	Avian_Coronavirus	ORF1ab
	ABW82586.1	Orthomyxoviridae	Influenza_A_virus_(A/shorebird/Korea/S82/2006(H9N2))	PB1
	BAM33976.1	Orthomyxoviridae	Influenza_A_virus_(A/duck/Vietnam/OIE-1213/2012(H6N6))	PB1
	BAH79624.1	Orthomyxoviridae	Influenza_A_virus_(A/duck/Siberia/119/2001(H3N8))	PB1
	BAH16601.1	Orthomyxoviridae	Influenza_A_virus_(A/duck/Hokkaido/W15/2004(H10N6))	PB1
	ADE43209.1	Orthomyxoviridae	Influenza_A_virus_(A/chicken/Iran/TH85/2006(H9N2))	PB1
	ADE43212.1	Orthomyxoviridae	Influenza_A_virus_(A/chicken/Iran/THLBM864/2007(H9N2))	PB1
	AFW15927.1	Orthomyxoviridae	Influenza_A_virus_(A/chicken/Egypt/117AD/2011(H5N1))	PB1
	ADE43201.1	Orthomyxoviridae	Influenza_A_virus_(A/chicken/Iran/ZMT-101/1998(H9N2))	PB1
	ADE43206.1	Orthomyxoviridae	Influenza_A_virus_(A/chicken/Iran/TH-JP82/2003(H9N2))	PB1
	BAM33985.1	Orthomyxoviridae	Influenza_A_virus_(A/duck/Vietnam/OIE-1287/2012(H5N1))	PB1
	BAF50707.2	Orthomyxoviridae	Influenza_A_virus_(A/duck/Hokkaido/193/2004(H5N3))	PB1
	AAT73540.1	Orthomyxoviridae	Influenza_A_virus_(A/Ck/Indonesia/4/2004(H5N1))	PB1
	AAZ14142.1	Orthomyxoviridae	Influenza_A_virus_(A/Chicken/Yunnan/447/05(H5N1))	PB1
	AFW15920.1	Orthomyxoviridae	Influenza_A_virus_(A/chicken/Egypt/111AF/2011(H5N1))	PB1
	ABF01715.1	Orthomyxoviridae	Influenza_A_virus_(A/mallard/Vietnam/3/2003(H5N1))	PB1
	CAC85126.1	Orthomyxoviridae	Influenza_A_virus_(A/goose/Hong_Kong/17/77_(H6N4))	PB2
	ABB59008.1	Orthomyxoviridae	Influenza_A_virus_(A/SCk/HK/YU663/2003(H9N2))	PB1
	ACV74318.1	Orthomyxoviridae	Influenza_A_virus(A/swine/Shandong/fHZ/2003(H9N2))	PB1
	ATQ38963.1	Orthomyxoviridae	Influenza_A_virus_(A/duck/Fujian/SD013/2017(H6N6))	PB1
	QOK16311.1	Orthomyxoviridae	Influenza_A_virus	PB1
	APC58186.1	Orthomyxoviridae	Influenza_A_virus_(A/chicken/Zhejiang/234/2016(H6N6))	PB1
	QOJ94514.1	Orthomyxoviridae	Influenza_A_virus	PB1
	QOK14229.1	Orthomyxoviridae	Influenza_A_virus	PB1
	QOJ94273.1	Orthomyxoviridae	Influenza_A_virus	PB1
	AIW53345.1	Rotavirus	Rotavirus_A	NSP3
	QIN53332.1	Rotavirus	Rotavirus_A	NSP3
	ACN22284.1	Rotavirus	Rotavirus_A	NSP3
	BAS67014.1	Rotavirus	Rotavirus_A	NSP3
	QIN53365.1	Rotavirus	Rotavirus_A	NSP3
	APR73496.1	Rotavirus	Rotavirus_A	NSP3
	ART88882.1	Rotavirus	Rotavirus_A	VP6
	QEV81580.1	Rotavirus	Rotavirus_A	VP6
	AYV64400.1	Rotavirus	Rotavirus_A	VP6
	AGA19156.1	Rotavirus	Rotavirus_A_turkey-tc/GER/03V0002E10/2003/G22P[35]	NSP3
	AMD39979.1	Rotavirus	Rotavirus_A_pheasant-wt/HUN/216/2015/G23P[37]	NSP3
	AYV64411.1	Rotavirus	Rotavirus_A	VP6
	ANK58249.1	Rotavirus	Avian_rotavirus_A	NS3
	BAS66983.1	Rotavirus	Rotavirus_A	NSP3
	QKG02473.1	Rotavirus	Rotavirus_A	VP6
	ART88884.1	Rotavirus	Rotavirus_A	VP6
	ANN82628.1	Rotavirus	Rotavirus_A	VP6
	ABD52871.1	Rotavirus	Simian_rotavirus_A_strain_RRV	NSP3
	AFQ20892.1	Rotavirus	Human_rotavirus_A	VP6
	AJA72688.1	Rotavirus	Human_rotavirus_A	NSP3
	ANC33598.1	Rotavirus	Rotavirus_G3	NSP3
	AFM97098.1	Rotavirus	Human_rotavirus_A	VP6
	APR73517.1	Rotavirus	Rotavirus_D	NSP3
	YP_003896052.1	Rotavirus	Rotavirus_D_chicken/05V0049/DEU/2005	NSP3
	AXL64573.1	Rotavirus	Rotavirus_D	NSP3
	AHC98316.1	Coronaviridae	Duck_coronavirus	Nucleocapsid
	AHC98311.1	Coronaviridae	Duck_coronavirus	Nucleocapsid
	YP_009825016.1	Coronaviridae	Duck_coronavirus	Nucleocapsid
	QDY92366.1	Coronaviridae	Avian_coronavirus	Nucleocapsid
	CAI40314.1	Coronaviridae	Pigeon_coronavirus	Nucleocapsid
	CAI40312.1	Coronaviridae	Pigeon_coronavirus	Nucleocapsid
	AHC98314.1	Coronaviridae	Avian_Coronavirus	Nucleocapsid
	AHC98323.1	Coronaviridae	Avian_Coronavirus	Nucleocapsid
	AHC98376.1	Coronaviridae	Avian_Coronavirus	Nucleocapsid
	AHC98310.1	Coronaviridae	Avian_Coronavirus	Nucleocapsid
	AHC98324.1	Coronaviridae	Avian_Coronavirus	Nucleocapsid
	AHC98312.1	Coronaviridae	Avian_Coronavirus	Nucleocapsid
	AHC98405.1	Coronaviridae	Avian_Coronavirus	Nucleocapsid
	ACP74158.1	Coronaviridae	Avian_Coronavirus	Nucleocapsid
	AHC98403.1	Coronaviridae	Avian_Coronavirus	Nucleocapsid
	ABW34726.1	Coronaviridae	Avian_Coronavirus	Nucleocapsid
	ALH21120.1	Coronaviridae	Avian_Coronavirus	Nucleocapsid
	AND76825.1	Coronaviridae	Avian_Coronavirus	Nucleocapsid
	AHC98378.1	Coronaviridae	Avian_Coronavirus	Nucleocapsid
	ACO55447.1	Coronaviridae	Avian_Coronavirus	Nucleocapsid
	QIN90864.1	Coronaviridae	Avian_Coronavirus	Nucleocapsid
	AJP08753.1	Coronaviridae	Avian_Coronavirus	Nucleocapsid
	QDQ69130.1	Coronaviridae	Avian_Coronavirus	Nucleocapsid
	QCT26310.1	Orthomyxoviridae	Influenza_A_virus	PB1
	BAM71821.1	Orthomyxoviridae	Influenza_A_virus_(A/duck/Vietnam/OIE-2749/2012(H9N8))	PB1
	AHB23257.1	Orthomyxoviridae	Influenza_A_virus_(A/swine/Oklahoma/00743/2005(H1N1))	PB1
	AHB23718.1	Orthomyxoviridae	Influenza_A_virus_(A/swine/North_Carolina/01505/2006)	PB1
	QCT26104.1	Orthomyxoviridae	Influenza_A_virus	PB1
	ACZ45210.1	Orthomyxoviridae	Influenza_A_virus_(A/pintail/Alberta/21/1979(H7))	PB1
	QJD57399.1	Orthomyxoviridae	Influenza_A_virus	PB1
	ARI68119.1	Orthomyxoviridae	Influenza_A_virus_(A/chicken/Cameroon/16VIR3791-16/2016(H5N1))	PB1
	ARX74866.1	Orthomyxoviridae	Influenza_A_virus_(A/chicken/Nigeria/16VIR5840-57/2015(H5N1))	PB1
	AIZ69283.1	Orthomyxoviridae	Influenza_A_virus_(A/chicken/Henan/106/2013(H7N9))	PB1
	AIZ69353.1	Orthomyxoviridae	Influenza_A_virus_(A/pigeon/Shanxi/87/2012(H9N2))	PB1
	AJD13062.1	Orthomyxoviridae	Influenza_A_virus_(A/chicken/Jiangxi/1214/2014(mixed))	PB1
	AGQ83854.1	Orthomyxoviridae	Influenza_A_virus_(A/chicken/Hong_Kong/WF3/2012(H9N2))	PB1
	AEY75683.1	Orthomyxoviridae	Influenza_A_virus_(A/chicken/Zhejiang/329/2011(H9N2))	PB1
	AXL64585.1	Rotavirus	Rotavirus_F	VP6
	ASB51272.1	Rotavirus	Rotavirus_A	VP6
	ASB51291.1	Rotavirus	Rotavirus_A	VP6
	AZU96662.1	Rotavirus	Rotavirus_A	VP6
	AWH15078.1	Rotavirus	Rotavirus_G	VP6
	AKX39377.1	Rotavirus	Rotavirus_G	VP6
	AKX39369.1	Rotavirus	Rotavirus_G	VP6
	QKF95128.1	Orthomyxoviridae	Influenza_A_virus	NS
	BAI70411.1	Orthomyxoviridae	Influenza_A_virus_(A/duck/Hokkaido/1005/2001(H3N6))	NS
	ABQ84623.1	Orthomyxoviridae	Influenza_A_virus_(A/duck/Jiang_Xi/197820/2003(H5N3))	NS
	QDH43275.1	Orthomyxoviridae	Influenza_A_virus	NS
	QDM35202.1	Orthomyxoviridae	Influenza_A_virus	NS
	AWY94713.1	Orthomyxoviridae	Influenza_A_virus	NS
	AJD13529.1	Orthomyxoviridae	Influenza_A_virus_(A/chicken/Jiangxi/1250/2014(mixed))	NS
	P0C6Y3.1	Coronaviridae	Avian_Avian_Coronavirus_(strain_M41)	ORF1ab
	QDA76308.1	Coronaviridae	Avian_Coronavirus	ORF1ab
	ADA83556.1	Coronaviridae	Avian_Coronavirus	ORF1ab
	ADA83546.1	Coronaviridae	Avian_Coronavirus	ORF1ab
	AHN54756.1	Coronaviridae	Avian_Coronavirus	ORF1ab
	ADV71748.1	Coronaviridae	Avian_Coronavirus	ORF1ab
	AJT47886.1	Coronaviridae	Avian_Coronavirus	ORF1ab
	AVX45681.1	Coronaviridae	Avian_coronavirus	Spike
	AZC99088.1	Coronaviridae	Avian_Coronavirus	Spike
	AZC99167.1	Coronaviridae	Avian_Coronavirus	Spike
	AWU67635.1	Coronaviridae	Avian_Coronavirus	Spike
	AWU67661.1	Coronaviridae	Avian_Coronavirus	Spike
	AZA07809.1	Coronaviridae	Avian_Coronavirus	Spike
	ACT33460.1	Coronaviridae	Avian_Coronavirus	Spike
	AAX19909.1	Coronaviridae	Avian_Coronavirus	Spike
	AZC99140.1	Coronaviridae	Avian_Coronavirus	Spike
	QPF49937.1	Coronaviridae	Avian_Coronavirus	Spike
	ADM80365.1	Coronaviridae	Avian_Coronavirus	Spike
	AWU67624.1	Coronaviridae	Avian_Coronavirus	Spike
	QMT27108.1	Coronaviridae	Avian_Coronavirus	Spike
	AFM46383.1	Coronaviridae	Avian_Coronavirus	Spike
	AZC99097.1	Coronaviridae	Avian_Coronavirus	Spike
	AFV74811.1	Coronaviridae	Avian_Coronavirus	Spike
	ACI88821.1	Coronaviridae	Avian_Coronavirus	Spike
	APO13828.1	Coronaviridae	Avian_Coronavirus	Spike
	QPF49958.1	Coronaviridae	Avian_Coronavirus	Spike
	AFM46360.1	Coronaviridae	Avian_Coronavirus	Spike
	APY20694.1	Coronaviridae	Avian_Coronavirus	Spike
	QLL27001.1	Coronaviridae	Avian_Coronavirus	Spike
	AZC99131.1	Coronaviridae	Avian_Coronavirus	Spike
	AZA07729.1	Coronaviridae	Avian_Coronavirus	Spike
	AYC44182.1	Coronaviridae	Avian_Coronavirus	Spike
	ATY74066.1	Orthomyxoviridae	Influenza_A_virus_(A/hooded_crane/Korea/VI15113992/2015(H4N8))	NP
	ACR27198.1	Orthomyxoviridae	Influenza_A_virus_(A/mallard/France/710/2002(H1N1))	NP
	QCT26913.1	Orthomyxoviridae	Influenza_A_virus	NP
	QCT25696.1	Orthomyxoviridae	Influenza_A_virus	NP
	AAO52984.1	Orthomyxoviridae	Influenza_A_virus_(A/Duck/Hong_Kong/573.4/01_(H5N1))	NP
	ABE97799.1	Orthomyxoviridae	Influenza_A_virus_(A/chicken/Vietnam/132/2004(H5N1))	NP
	ABE97780.1	Orthomyxoviridae	Influenza_A_virus_(A/chicken/Vietnam/52/2004(H5N1))	NP
	QCR64905.1	Orthomyxoviridae	Influenza_A_virus	NP
	ABV48115.1	Orthomyxoviridae	Influenza_A_virus_(A/partridge/Shantou/2158/2000(H9N2))	NP
	AAT70620.1	Orthomyxoviridae	Influenza_A_virus_(A/Ck/Indonesia/5/2004(H5N1))	NP
	ABE97755.1	Orthomyxoviridae	Influenza_A_virus_(A/duck/Vietnam/40/2004(H5N1))	NP
	ABV46833.1	Orthomyxoviridae	Influenza_A_virus_(A/partridge/Shantou/4829/2001(H9N2))	NP
	ABV56835.1	Orthomyxoviridae	Influenza_A_virus_(A/chicken/Iran/SR110/2007(H9N2))	NP
	ABS53884.1	Orthomyxoviridae	Influenza_A_virus_(A/quail/Shantou/2185/2000(H6N2))	NP
	ABV48476.1	Orthomyxoviridae	Influenza_A_virus_(A/Guinea_fowl/Shantou/2076/2001(H9N2))	NP
	AGK74914.1	Orthomyxoviridae	Influenza_A_virus_(A/ruddy_shelduck/Mongolia/590C2/2009(H11N2))	NP
	ACO37171.1	Orthomyxoviridae	Influenza_A_virus_(A/bar-headed_goose/Qinghai/F/2007(H5N1))	NP
	AHX38087.1	Orthomyxoviridae	Influenza_A_virus_(A/chicken/India/01CA06/2012(H5N1))	NP
	AIZ06763.1	Orthomyxoviridae	Influenza_A_virus_(A/chicken/Vietnam/NCVD-KA423/2013(H5N1))	NP
	AII31412.1	Orthomyxoviridae	Influenza_A_virus_(A/duck/Fujian/C2246/2009(H9N2))	NP
	ANQ69356.1	Orthomyxoviridae	Influenza_A_virus_(A/swine/Yantai/16/2012(H9N2))	NP
	CAP49185.1	Orthomyxoviridae	Influenza_A_virus_(A/swine/Germany/Vi5698/1995(H1N1))	NP
	QDQ69158.1	Coronaviridae	Avian_Coronavirus	ORF1ab
	AAQ21584.1	Coronaviridae	Avian_Coronavirus	ORF1ab
	QLI33791.1	Coronaviridae	Avian_Coronavirus	ORF1ab
	AKN20488.1	Coronaviridae	Avian_Coronavirus	ORF1ab
	AHI85758.1	Coronaviridae	Avian_Coronavirus	ORF1ab
	ASF20078.1	Coronaviridae	Avian_Coronavirus	ORF1ab
	AHX26099.1	Coronaviridae	Avian_Coronavirus	ORF1ab
	AJP16711.1	Coronaviridae	Avian_Coronavirus	ORF1ab
	YP_003896049.1	Rotavirus	Rotavirus_D_chicken/05V0049/DEU/2005	VP3
	AHY22501.1	Rotavirus	Rotavirus_D	VP3
	AWM99828.1	Rotavirus	Rotavirus_D	VP6
	AXL64580.1	Rotavirus	Rotavirus_D	VP3
	AIW53352.1	Rotavirus	Rotavirus_D	VP3
	AIW53373.1	Rotavirus	Rotavirus_F	VP3
	AXL64589.1	Rotavirus	Rotavirus_F	VP3
	YP_008145318.1	Rotavirus	Rotavirus_F_chicken/03V0568/DEU/2003	VP3
	ATY74236.1	Orthomyxoviridae	Influenza_A_virus_(A/mallard_duck/Korea/VI150051/2015(H7N1))	PB1
	ADL64054.1	Orthomyxoviridae	Influenza_A_virus_(A/chicken/Orissa/India/2317/2004(H9N2))	PB1
	ATY74256.1	Orthomyxoviridae	Influenza_A_virus_(A/grey_heron/Korea/VI1511105/2015(H3N8))	PB1
	AAT37434.1	Orthomyxoviridae	Influenza_A_virus_(A/turkey/Italy/214845/2002(H7N3))	PB2
	AAT65223.1	Orthomyxoviridae	Influenza_A_virus_(A/Mallard/Alberta/206/1996(H6N8))	PB1
	CAC84747.1	Orthomyxoviridae	Influenza_A_virus_(A/swine/Italy/1657/99(H1N1))	PB1
	AFT64704.1	Orthomyxoviridae	Influenza_A_virus_(A/mallard/Sweden/99846/2009(H11N2))	PB1
	AAR91512.1	Orthomyxoviridae	Influenza_A_virus_(A/chicken/Guatemala/194573/2002(H5N2))	PB1
	ATY74244.1	Orthomyxoviridae	Influenza_A_virus_(A/mallard_duck/Korea/VI142218/2014(H3N8))	PB1
	AAW78262.1	Orthomyxoviridae	Influenza_A_virus_(A/dove/Korea/S11/2003(H3N2))	PB2
	ABC48817.1	Orthomyxoviridae	Influenza_A_virus_(A/chicken/Korea/S24/04(H9N2))	PB1
	ACZ45527.1	Orthomyxoviridae	Influenza_A_virus_(A/turkey/Ireland/?/1983(H5N8))	PB1
	ABC48847.1	Orthomyxoviridae	Influenza_A_virus_(A/duck/Korea/S23/04(H9N2))	PB1
	ABC48837.1	Orthomyxoviridae	Influenza_A_virus_(A/chicken/Korea/S27/04(H9N2))	PB1
	AAW78258.1	Orthomyxoviridae	Influenza_A_virus_(A/duck/Korea/S7/03(H3N2))	PB2
	ALA49253.1	Orthomyxoviridae	Influenza_A_virus_(A/environment/Guangdong/SW070/2013(H6N6))	PB1
	AXF49902.1	Orthomyxoviridae	Influenza_A_virus	PB1
	AID48583.1	Orthomyxoviridae	Influenza_A_virus_(A/swine/Arnsberg/4/1981(H1N1))	PB1
	BBG57696.1	Orthomyxoviridae	Influenza_A_virus	HA
	BAS21879.1	Orthomyxoviridae	Influenza_A_virus_(A/duck/Vietnam/HU1-1245/2014(H6N2))	HA
	BBN70698.1	Orthomyxoviridae	Influenza_A_virus	HA
	BBN70648.1	Orthomyxoviridae	Influenza_A_virus	HA
	QCT25701.1	Orthomyxoviridae	Influenza_A_virus	HA
	QCR64801.1	Orthomyxoviridae	Influenza_A_virus	HA
	QCT27134.1	Orthomyxoviridae	Influenza_A_virus	HA
	AKZ41796.1	Orthomyxoviridae	Influenza_A_virus_(A/duck/Guangxi/181/2014(H6N6))	HA
	AJD12935.1	Orthomyxoviridae	Influenza_A_virus_(A/duck/Jiangxi/3961/2013(mixed))	HA
	ATQ38976.1	Orthomyxoviridae	Influenza_A_virus_(A/duck/Fujian/SD099/2017(H6N6))	HA
	ALB08358.1	Orthomyxoviridae	Influenza_A_virus_(A/duck/Zhejiang/727038/2014(H6N2))	HA
	QOJ98847.1	Orthomyxoviridae	Influenza_A_virus	HA
	QMT15836.1	Orthomyxoviridae	Influenza_A_virus	HA
	AXB25930.1	Orthomyxoviridae	Influenza_A_virus	HA
	QOK08339.1	Orthomyxoviridae	Influenza_A_virus	HA
	AXB25921.1	Orthomyxoviridae	Influenza_A_virus	HA
	ARX92413.1	Orthomyxoviridae	Influenza_A_virus_(A/mallard_duck/Netherlands/11/2014(H6N2))	HA
	AJS18021.1	Orthomyxoviridae	Influenza_A_virus_(A/goose/Guangdong/G3128/2014(H6))	HA
	QPZ88703.1	Orthomyxoviridae	Influenza_A_virus	HA
	ABD35538.1	Orthomyxoviridae	Influenza_A_virus_(A/chicken/Taiwan/0222/02(H6N1))	HA
	AYE20920.1	Orthomyxoviridae	Influenza_A_virus	HA
	QBM04522.1	Orthomyxoviridae	Influenza_A_virus	HA
	ASA45888.1	Orthomyxoviridae	Influenza_A_virus_(A/cormorant/Israel/1035/2016(H5N8))	HA
	QDC11745.1	Orthomyxoviridae	Influenza_A_virus	HA
	ATE48581.1	Orthomyxoviridae	Influenza_A_virus_(A/chicken/Moscow/94/2017(H5N8))	HA
	ACN89677.1	Coronaviridae	Avian_Coronavirus	Nucleocapsid
	ADM36053.1	Coronaviridae	Avian_Coronavirus	Nucleocapsid
	AQY55855.1	Coronaviridae	Avian_Coronavirus	Nucleocapsid
	APZ73823.1	Coronaviridae	Avian_Coronavirus	Nucleocapsid
	AQY55900.1	Coronaviridae	Avian_Coronavirus	Nucleocapsid
	AKS25232.1	Coronaviridae	Avian_Coronavirus	Nucleocapsid
	QHI01623.1	Coronaviridae	Avian_Coronavirus	Nucleocapsid
	ACS34955.1	Coronaviridae	Avian_Coronavirus	Nucleocapsid
	QIX02949.1	Coronaviridae	Avian_Coronavirus	Nucleocapsid
	AJP16746.1	Coronaviridae	Avian_Coronavirus	Nucleocapsid
	BAI67790.1	Orthomyxoviridae	Influenza_A_virus_(A/equine/Hokkaido/I828/2008(H3N8))	PB1
	AJJ94788.1	Orthomyxoviridae	Influenza_A_virus_(A/chicken/Dongguan/795/2014(mixed))	PB1
	QOJ94720.1	Orthomyxoviridae	Influenza_A_virus	PB1
	AGK23630.2	Orthomyxoviridae	Influenza_A_virus_(A/chicken/Hebei/FL/2011(H9N2))	PB1
	AWX60098.1	Orthomyxoviridae	Influenza_A_virus	PB1
	BBA26313.1	Orthomyxoviridae	Influenza_A_virus_(A/muscovy_duck/Vietnam/LBM838/2015(H6N1))	PB1
	ADG59486.1	Orthomyxoviridae	Influenza_A_virus_(A/chicken/Shandong/A-1/2009(H5N1))	PB1
	AXL64627.1	Avastrovirus	Chicken_astrovirus	ORF2
	NP_059949.1	Avastrovirus	Turkey_astrovirus	ORF2
	AID55207.1	Avastrovirus	Duck_astrovirus_CPH	ORF2
	AFK92939.1	Avastrovirus	Chicken_astrovirus	ORF2
	AFK92937.1	Avastrovirus	Chicken_astrovirus	ORF2
	AEE88305.1	Avastrovirus	Chicken_astrovirus	ORF2
	QJD26112.1	Avastrovirus	Chicken_astrovirus	ORF2
	AFK92938.1	Avastrovirus	Chicken_astrovirus	ORF2
	QJD26114.1	Avastrovirus	Chicken_astrovirus	ORF2
	ARI45596.1	Avastrovirus	Chicken_astrovirus	ORF2
	QOJ44186.1	Avastrovirus	Chicken_astrovirus	ORF2
	AFK92931.1	Avastrovirus	Chicken_astrovirus	ORF2
	ABX46581.1	Avastrovirus	Turkey_astrovirus	ORF2
	ABX46572.1	Avastrovirus	Turkey_astrovirus	ORF2
	AAS89275.1	Orthomyxoviridae	Influenza_A_virus	HA
	QCT26594.1	Orthomyxoviridae	Influenza_A_virus	HA
	AJS17996.1	Orthomyxoviridae	Influenza_A_virus_(A/duck/Guangdong/G3762/2014(H6))	HA
	QCT25655.1	Orthomyxoviridae	Influenza_A_virus	HA
	AJD14000.1	Orthomyxoviridae	Influenza_A_virus_(A/duck/Jiangxi/5916/2008(mixed))	HA
	APG38664.1	Orthomyxoviridae	Influenza_A_virus_(A/chicken/Vietnam/NCVD-3185/2013(H5N1))	HA
	AYP10459.1	Orthomyxoviridae	Influenza_A_virus	HA
	AQY55847.1	Coronaviridae	Avian_Coronavirus	ORF1ab
	AFH35028.1	Coronaviridae	Avian_Coronavirus	ORF1ab
	APY26878.1	Coronaviridae	Avian_Coronavirus	ORF1ab
	QIQ19617.1	Coronaviridae	Avian_Coronavirus	ORF1ab
	QIQ19591.1	Coronaviridae	Avian_Coronavirus	ORF1ab
	QIQ19630.1	Coronaviridae	Avian_Coronavirus	ORF1ab
	AWU67627.1	Coronaviridae	Avian_Coronavirus	Spike
	AWU67634.1	Coronaviridae	Avian_Coronavirus	Spike
	AZC99162.1	Coronaviridae	Avian_Coronavirus	Spike
	APZ73816.1	Coronaviridae	Avian_Coronavirus	Spike
	APV46130.1	Coronaviridae	Avian_Coronavirus	Spike
	AQD20737.1	Coronaviridae	Avian_Coronavirus	Spike
	APY26825.1	Coronaviridae	Avian_Coronavirus	Spike
	APY26763.1	Coronaviridae	Avian_Coronavirus	Spike
	APU51865.1	Coronaviridae	Avian_Coronavirus	Spike
	APY26754.1	Coronaviridae	Avian_Coronavirus	Spike
	ARI46260.1	Coronaviridae	Avian_Coronavirus	Spike
	AIW53358.1	Rotavirus	Rotavirus_D	NSP3
	AAV34182.1	Orthoreovirus	Avian_orthoreovirus	MuB
	AAW78486.1	Orthoreovirus	Avian_orthoreovirus	MuB
	AAV34181.1	Orthoreovirus	Avian_orthoreovirus	MuB
	AJW82015.1	Orthoreovirus	Avian_orthoreovirus	MuB
	AGO32035.1	Orthoreovirus	Avian_orthoreovirus	MuB
	AMO03296.1	Coronaviridae	Avian_Coronavirus	Membrane
	QKV27968.1	Coronaviridae	Avian_Coronavirus	Membrane
	QDQ69164.1	Coronaviridae	Avian_Coronavirus	Membrane
	CAZ86712.1	Coronaviridae	Avian_Coronavirus_NGA/A116E7/2006	Membrane
	ANY58998.1	Coronaviridae	Avian_coronavirus	Membrane
	QDQ69151.1	Coronaviridae	Avian_Coronavirus	Membrane
	ARB66184.1	Coronaviridae	Avian_Coronavirus	Membrane
	ACO58564.1	Coronaviridae	Avian_Coronavirus_CK/CH/LHLJ/04V	Membrane
	AFZ88838.1	Coronaviridae	Avian_Coronavirus	Membrane
	ACV87272.1	Coronaviridae	Turkey_coronavirus	Membrane
	YP_001941170.1	Coronaviridae	Turkey_coronavirus	Membrane
	ATE90984.1	Coronaviridae	Avian_coronavirus	Matrix
	ABQ84937.1	Coronaviridae	Avian_Coronavirus	Membrane
	QPZ44425.1	Coronaviridae	Avian_Coronavirus	Membrane
	ABF61551.1	Coronaviridae	Avian_Coronavirus	Membrane
	YP_008145317.1	Rotavirus	Rotavirus_F_chicken/03V0568/DEU/2003	NSP5
	ADV71730.1	Coronaviridae	Avian_Coronavirus	Membrane
	ACT31317.1	Coronaviridae	Avian_Coronavirus	Membrane
	QGX07414.1	Coronaviridae	Avian_Coronavirus	Membrane
	AAK50033.1	Coronaviridae	Avian_Coronavirus	Membrane
	AFN88514.1	Coronaviridae	Avian_Coronavirus	Membrane
	AIB54161.1	Coronaviridae	Avian_Coronavirus	Membrane
	ANO81447.1	Coronaviridae	Avian_Coronavirus	Membrane
	AQY61318.1	Coronaviridae	Avian_Coronavirus	Membrane
	AAP88234.1	Coronaviridae	Avian_Coronavirus	Membrane
	AQY55852.1	Coronaviridae	Avian_Coronavirus	Membrane
	AHJ77580.1	Coronaviridae	Avian_Coronavirus	Membrane
	AFS18115.1	Coronaviridae	Avian_Coronavirus	Membrane
	AFS18098.1	Coronaviridae	Avian_Coronavirus	Membrane
	ABQ84834.1	Coronaviridae	Avian_Coronavirus	Membrane
	AEO86772.1	Coronaviridae	Duck_coronavirus	Membrane
	QDA76250.1	Coronaviridae	Avian_Coronavirus	Membrane
	ABQ84873.1	Coronaviridae	Avian_Coronavirus	Membrane
	ARB66107.1	Coronaviridae	Avian_Coronavirus	ORF1ab
	AJA04342.1	Orthomyxoviridae	Influenza_A_virus_(A/chicken/Hunan/X79/2012(H9))	HA
	BAS21900.1	Orthomyxoviridae	Influenza_A_virus_(A/chicken/Vietnam/HU1-786/2014(H9N2))	HA
	AHL20903.1	Orthomyxoviridae	Influenza_A_virus_(A/chicken/Shandong/ZL1/2013(H9N2))	HA
	QBF57005.1	Orthomyxoviridae	Influenza_A_virus	HA
	QBF57075.1	Orthomyxoviridae	Influenza_A_virus	HA
	QBF56642.1	Orthomyxoviridae	Influenza_A_virus	HA
	QBF56830.1	Orthomyxoviridae	Influenza_A_virus	HA
	AFR46600.1	Orthomyxoviridae	Influenza_A_virus_(A/American_green-winged_teal/Interior	HA
	QDQ69133.1	Coronaviridae	Avian_Coronavirus	ORF1ab
	QEI10559.1	Coronaviridae	Avian_Coronavirus	ORF1ab
	ATD12169.1	Coronaviridae	Avian_Coronavirus	ORF1ab
	ABW75136.1	Coronaviridae	Turkey_coronavirus	ORF1ab
	AAP92673.1	Coronaviridae	Avian_Coronavirus	ORF1ab
	AMD40261.1	Coronaviridae	Avian_Coronavirus	ORF1ab
	QHI01604.1	Coronaviridae	Avian_Coronavirus	ORF1ab
	AHX25910.1	Coronaviridae	Avian_Coronavirus	ORF1ab
	ARE67881.1	Coronaviridae	Avian_Coronavirus	ORF1ab
	ASM61958.1	Coronaviridae	Avian_Coronavirus	ORF1ab
	ACF74905.1	Coronaviridae	Avian_Coronavirus	ORF1ab
	AKQ98479.1	Coronaviridae	Duck-dominant_coronavirus	NSP13
	AKQ98480.1	Coronaviridae	Duck-dominant_coronavirus	NSP13
	QIQ28506.1	Coronaviridae	Pigeon-dominant_Coronavirus	NSP13
	QIQ28509.1	Coronaviridae	Pigeon-dominant_Coronavirus	NSP13
	APY20693.1	Coronaviridae	Avian_Coronavirus	ORF1ab
	QCT26481.1	Orthomyxoviridae	Influenza_A_virus	HA
	QCT26024.1	Orthomyxoviridae	Influenza_A_virus	HA
	QCT26113.1	Orthomyxoviridae	Influenza_A_virus	HA
	AGK24031.1	Orthomyxoviridae	Influenza_A_virus_(A/great_black-backed	HA
	QBF56632.1	Orthomyxoviridae	Influenza_A_virus	HA
	AIZ70084.1	Orthomyxoviridae	Influenza_A_virus_(A/pigeon/Ningxia/27/2012(H9N2))	HA
	AXL64626.1	Avastrovirus	Chicken_astrovirus	RdRp
	NP_853540.1	Avastrovirus	Turkey_astrovirus	ORF1a
	Q9JH69.3	Avastrovirus	Turkey_astrovirus_1	ORF1a
	YP_009362294.1	Avastrovirus	Goose_astrovirus	RdRp
	AMO03288.1	Avastrovirus	Chicken_astrovirus	RdRp
	AHX26591.1	Avastrovirus	Duck_astrovirus	RdRp
	APR72389.1	Avastrovirus	Chicken_astrovirus	RdRp
	AEE88304.2	Avastrovirus	Chicken_astrovirus	RdRp
	QOJ44194.1	Avastrovirus	Chicken_astrovirus	RdRp
	ARI45592.1	Avastrovirus	Chicken_astrovirus	RdRp
	QOJ44224.1	Avastrovirus	Chicken_astrovirus	RdRp
	QOQ45096.1	Avastrovirus	Chicken_astrovirus	RdRp
	AJM71334.1	Avastrovirus	Avian_nephritis_virus	ORF1a
	Q9JGF2.1	Avastrovirus	Avian_nephritis_virus_1	ORF1a
	NP_620617.2	Avastrovirus	Chicken_astrovirus	ORF1a
	AEQ33643.1	Avastrovirus	Pigeon_avian_nephritis_virus	ORF1a
	QHX93723.1	Avastrovirus	Avian_nephritis_virus	ORF1a
	AXL64630.1	Avastrovirus	Avian_nephritis_virus	ORF1a
	ADG45752.1	Avastrovirus	Avian_nephritis_virus_1	ORF1a
	AVR53198.1	Avastrovirus	Avian_nephritis_virus_2	ORF1a
	AJM71332.1	Avastrovirus	Avian_nephritis_virus	ORF1a
	QHX93725.1	Avastrovirus	Avian_nephritis_virus	ORF1a
	AXG21615.1	Avastrovirus	Avian_astrovirus	ORF1a
	QBJ01491.1	Mamastrovirus	Mamastrovirus_3	ORF1ab
	QKV27935.1	Coronaviridae	Avian_Coronavirus	ORF5b
	AAV28728.1	Coronaviridae	Avian_Coronavirus	ORF5b
	AJP08851.1	Coronaviridae	Avian_Coronavirus	ORF5b
	AGY56146.1	Coronaviridae	Avian_Coronavirus	ORF5b
	ALH21119.1	Coronaviridae	Avian_Coronavirus	ORF5b
	ART35339.1	Coronaviridae	Avian_Coronavirus	ORF5b
	AEL12227.1	Coronaviridae	Avian_Coronavirus	ORF5b
	AZA07830.1	Coronaviridae	Avian_Coronavirus	ORF5b
	AOR81715.1	Avastrovirus	Turkey_astrovirus_1	ORF2
	QPB15625.1	Avastrovirus	Avian_nephritis_virus	ORF1a
	QPB15624.1	Avastrovirus	Avian_nephritis_virus	ORF1a
	ADQ43318.1	Avastrovirus	Avian_nephritis_virus_2	ORF1b
	ADQ43324.1	Avastrovirus	Avian_nephritis_virus_2	ORF1b
	AZA07859.1	Coronaviridae	Avian_Coronavirus	ORF1ab
	AHB24595.1	Orthomyxoviridae	Influenza_A_virus_(A/swine/North_Carolina/SG1390/2011(N1))	PA
	AHB24558.1	Orthomyxoviridae	Influenza_A_virus_(A/swine/Texas/SG1380/2011(H1N1))	PA
	BAA01431.1	Orthomyxoviridae	Influenza_A_virus_(A/WSN/1933(H1N1))	PA
	AHB51983.1	Orthomyxoviridae	Influenza_A_virus_(A/swine/Minnesota/SG1179/2003(H1N1))	PA
	AXG75588.1	Orthomyxoviridae	Influenza_A_virus	PA
	AFX88586.1	Orthomyxoviridae	Influenza_A_virus_(A/mallard/Alberta/542/1986(H6N2))	PA
	ADI79228.1	Orthomyxoviridae	Influenza_A_virus_(A/chicken/Uchal/8293/2006(H9N2))	PA
	AZQ05440.1	Orthomyxoviridae	Influenza_A_virus	PA
	ARV88885.1	Orthomyxoviridae	Influenza_A_virus_(A/chicken/Jiangxi/13/2011(H9N2))	PA
	ASV61630.1	Orthomyxoviridae	Influenza_A_virus_(A/chicken/Jiangxi/S40993/2015(H7N9))	PA
	ASB32491.1	Orthomyxoviridae	Influenza_A_virus_(A/chicken/Guangdong/Q26/2017(H7N9))	PA
	ASV61318.1	Orthomyxoviridae	Influenza_A_virus_(A/chicken/Guangdong/SD027/2015(H7N9))	PA
	AIT93030.1	Orthomyxoviridae	Influenza_A_virus_(A/chicken/Shandong/yt0106/2012(H9N2))	PA
	QCR65144.1	Orthomyxoviridae	Influenza_A_virus	PA
	QDM35056.1	Orthomyxoviridae	Influenza_A_virus	PA
	ATS92022.1	Orthomyxoviridae	Influenza_A_virus_(A/WuXi/0409/2014(H7N9))	PA
	ASF57837.1	Orthomyxoviridae	Influenza_A_virus_(A/Changsha/26/2017(H7N9))	PA
	ATO94016.1	Orthomyxoviridae	Influenza_A_virus_(A/chicken/Suqian/SQ1602/2016(H9N2))	PA
	AOC37094.1	Orthomyxoviridae	Influenza_A_virus_(A/chicken/Guangdong/SIC18/2014(H9N2))	PA
	AXG75580.1	Orthomyxoviridae	Influenza_A_virus	PA
	AIT93051.1	Orthomyxoviridae	Influenza_A_virus_(A/chicken/Shandong/lc0523/2013(H9N2))	PA
	QCU81279.1	Orthomyxoviridae	Influenza_A_virus	PA
	ADP06517.1	Coronaviridae	Avian_Coronavirus	ORF1ab
	QDQ69145.1	Coronaviridae	Avian_Coronavirus	ORF1ab
	APP92740.1	Coronaviridae	Avian_Coronavirus	ORF1ab
	AJT47949.1	Coronaviridae	Avian_Coronavirus	ORF1ab
	AJT47958.1	Coronaviridae	Avian_Coronavirus	ORF1ab
	AJT47940.1	Coronaviridae	Avian_Coronavirus	ORF1ab
	APV46120.1	Coronaviridae	Avian_Coronavirus	ORF1ab
	APY26815.1	Coronaviridae	Avian_Coronavirus	ORF1ab
	QDL88276.1	Coronaviridae	Avian_Coronavirus	ORF1ab
	AHB23173.1	Orthomyxoviridae	Influenza_A_virus_(A/swine/Minnesota/SG1184/2003(N2))	PA
	QCT26874.1	Orthomyxoviridae	Influenza_A_virus	PA
	AHB24593.1	Orthomyxoviridae	Influenza_A_virus_(A/swine/North_Carolina/SG1390/2011(N1))	PA
	AGE83790.1	Orthomyxoviridae	Influenza_A_virus_(A/Northern	PA
	QAX25915.1	Orthomyxoviridae	Influenza_A_virus	PA
	QCT26190.1	Orthomyxoviridae	Influenza_A_virus	PA
	AXB36087.1	Orthomyxoviridae	Influenza_A_virus	PA
	AEM00345.1	Orthomyxoviridae	Influenza_A_virus_(A/mallard/Missouri/303/2006(H6N2))	PA
	AVR58583.1	Orthomyxoviridae	Influenza_A_virus	PA
	AIW63354.1	Orthomyxoviridae	Influenza_A_virus_(A/swine/Illinois/A01490609/2014(H1N1))	PA
	AHB21083.1	Orthomyxoviridae	Influenza_A_virus_(A/swine/North_Carolina/01169/2006(H1N2))	PA
	QJF48281.1	Orthomyxoviridae	Influenza_A_virus	PA
	AQU11933.1	Orthomyxoviridae	Influenza_A_virus_(A/blue-winged_teal/Missouri/15OS4830/2015(H4N6))	PA
	AHL81779.1	Orthomyxoviridae	Influenza_A_virus_(A/American_green-winged	PA
	QCP68032.1	Orthomyxoviridae	Influenza_A_virus	PA
	ATY74174.1	Orthomyxoviridae	Influenza_A_virus_(A/mallard_duck/Korea/VI1511070/2015(H10N5))	PA
	ATY74180.1	Orthomyxoviridae	Influenza_A_virus_(A/grey_heron/Korea/VI1511105/2015(H3N8))	PA
	AGL56480.1	Orthomyxoviridae	Influenza_A_virus_(A/American_green-winged_teal/Interior	PA
	AHN04637.1	Orthomyxoviridae	Influenza_A_virus_(A/gadwall/Wisconsin/80/1978(H6N1))	PA
	QDX48564.1	Orthomyxoviridae	Influenza_A_virus	PA
	QDX48513.1	Orthomyxoviridae	Influenza_A_virus	PA
	APW84185.1	Orthomyxoviridae	Influenza_A_virus_(A/duck/Ganzhou/GZ188/2016(H9N2))	PA
	AJJ94777.1	Orthomyxoviridae	Influenza_A_virus_(A/chicken/Dongguan/765/2014(mixed))	PA
	AJI76476.1	Orthomyxoviridae	Influenza_A_virus_(A/chicken/Hangzhou/174/2013(H7N9))	PA
	ATS92019.1	Orthomyxoviridae	Influenza_A_virus_(A/WuXi/0506/2015(H7N9))	PA
	YP_001941182.1	Coronaviridae	Turkey_coronavirus	NSP9
	AIG54294.1	Coronaviridae	Avian_Coronavirus	ORF1ab
	AIG54293.1	Coronaviridae	Avian_Coronavirus	ORF1ab
	ADI87367.1	Coronaviridae	Avian_Coronavirus	Spike
	AHY61302.1	Coronaviridae	Avian_Coronavirus	Spike
	ACR43457.1	Coronaviridae	Avian_Coronavirus	Spike
	ADE62216.1	Coronaviridae	Avian_Coronavirus	Spike
	ADQ01071.1	Coronaviridae	Avian_Coronavirus	Spike
	APW85785.1	Coronaviridae	Avian_Coronavirus	Spike
	QIN55207.1	Coronaviridae	Avian_Coronavirus	Spike
	AAF18236.1	Coronaviridae	Avian_Coronavirus	Spike
	AKC34133.1	Coronaviridae	Avian_Coronavirus	Spike
	AHC98387.1	Coronaviridae	Avian_Coronavirus	ORF1ab
	QIV13717.1	Coronaviridae	Avian_Coronavirus	ORF1ab
	YP_008136235.1	Rotavirus	Rotavirus_G_chicken/03V0567/DEU/2003	NSP1
	AHZ32872.1	Rotavirus	Rotavirus_G	VP6
	ASV45199.1	Rotavirus	Rotavirus_G	VP6
	AAT70770.1	Coronaviridae	Avian_Avian_Coronavirus_partridge/GD/S14/2003	ORF1ab
	APD15484.1	Orthoreovirus	Avian_orthoreovirus	RdRp
	AMB37199.1	Orthoreovirus	Avian_orthoreovirus	LambdaC
	AKH03064.1	Orthoreovirus	Avian_orthoreovirus	LambdaB
	QJX58155.1	Orthoreovirus	Avian_orthoreovirus	LambdaC
	YP_004226522.1	Orthoreovirus	Avian_orthoreovirus	LambdaB
	AEZ06573.1	Orthoreovirus	Avian_orthoreovirus	LambdaB
	QJX58225.1	Orthoreovirus	Avian_orthoreovirus	LambdaC
	AIS22917.1	Orthoreovirus	Avian_orthoreovirus	LambdaB
	AIS22905.1	Orthoreovirus	Avian_orthoreovirus	LambdaB
	QJX58255.1	Orthoreovirus	Avian_orthoreovirus	LambdaC
	AMB37189.1	Orthoreovirus	Avian_orthoreovirus	LambdaC
	APY23623.1	Coronaviridae	Avian_Coronavirus	Spike
	ARB66198.1	Coronaviridae	Avian_Coronavirus	Spike
	AQD20701.1	Coronaviridae	Avian_Coronavirus	Spike
	AHY19807.1	Coronaviridae	Avian_Coronavirus	Spike
	APW85794.1	Coronaviridae	Avian_Coronavirus	Spike
	APV46094.1	Coronaviridae	Avian_Coronavirus	Spike
	ARB66108.1	Coronaviridae	Avian_Coronavirus	Spike
	APU51856.1	Coronaviridae	Avian_Coronavirus	Spike
	AQY55884.1	Coronaviridae	Avian_Coronavirus	Spike
	APY23560.1	Coronaviridae	Avian_Coronavirus	Spike
	AFP50298.1	Coronaviridae	Avian_Coronavirus	Spike
	QIN55194.1	Coronaviridae	Avian_Coronavirus	Spike
	AQD20746.1	Coronaviridae	Avian_Coronavirus	Spike
	AHY19812.1	Coronaviridae	Avian_Coronavirus	Spike
	AHY19806.1	Coronaviridae	Avian_Coronavirus	Spike
	APD15473.1	Orthoreovirus	Avian_orthoreovirus	LambdaB
	AFQ94239.1	Coronaviridae	Avian_Coronavirus	ORF1ab
	QJX58185.1	Orthoreovirus	Avian_orthoreovirus	LambdaC
	AJP75024.1	Orthoreovirus	Avian_orthoreovirus	SigmaC
	AXI68762.1	Orthoreovirus	Avian_orthoreovirus	SigmaC
	YP_004226527.1	Orthoreovirus	Avian_orthoreovirus	SigmaC
	QDE10455.1	Orthoreovirus	Avian_orthoreovirus	SigmaC
	BAV18310.1	Orthoreovirus	Avian_orthoreovirus	SigmaC
	QDC35607.1	Orthoreovirus	Avian_orthoreovirus	SigmaC
	QDC35606.1	Orthoreovirus	Avian_orthoreovirus	SigmaC
	AJP75033.1	Orthoreovirus	Avian_orthoreovirus	SigmaC
	AJP74843.1	Orthoreovirus	Avian_orthoreovirus	SigmaC
	AJP74971.1	Orthoreovirus	Avian_orthoreovirus	SigmaC
	AJP74910.1	Orthoreovirus	Avian_orthoreovirus	SigmaC
	AAL83497.1	Orthoreovirus	Avian_reovirus_GEL13a98M	SigmaC
	QDE10406.1	Orthoreovirus	Avian_orthoreovirus	SigmaC
	ALJ96750.1	Orthoreovirus	Avian_orthoreovirus	SigmaC
	AAG44980.1	Orthoreovirus	Avian_orthoreovirus	SigmaC
	AXI68783.1	Orthoreovirus	Avian_orthoreovirus	SigmaC
	AJP74957.1	Orthoreovirus	Avian_orthoreovirus	SigmaC
	AJP74891.1	Orthoreovirus	Avian_orthoreovirus	SigmaC
	AAG44982.1	Orthoreovirus	Avian_orthoreovirus	SigmaC
	APD15419.1	Orthoreovirus	Avian_orthoreovirus	SigmaA
	AAG44981.1	Orthoreovirus	Avian_orthoreovirus	SigmaC
	BAV18309.1	Orthoreovirus	Avian_orthoreovirus	P17
	AMA98204.1	Orthoreovirus	Avian_orthoreovirus	SigmaC
	ARM54008.1	Orthoreovirus	Avian_orthoreovirus	SigmaC
	AAL83498.1	Orthoreovirus	Avian_reovirus_GEL13b98M	SigmaC
	AII00814.1	Orthoreovirus	Avian_orthoreovirus	LambdaA
	QIN53362.1	Rotavirus	Rotavirus_A	VP4
	ACC91714.1	Rotavirus	Rotavirus_A	VP4
	AIW53340.1	Rotavirus	Rotavirus_A	VP4
	BAS67007.1	Rotavirus	Rotavirus_A	VP4
	ACC91711.1	Rotavirus	Rotavirus_A	VP4
	ACC91712.1	Rotavirus	Rotavirus_A	VP4
	AEX30830.1	Rotavirus	Avian_rotavirus_A	VP6
	ACC91713.1	Rotavirus	Rotavirus_A	VP4
	ACC91708.1	Rotavirus	Rotavirus_A	VP4
	ALR84978.1	Rotavirus	Rotavirus_A	VP4
	AYV64397.1	Rotavirus	Rotavirus_A	VP4
	AYA60743.1	Rotavirus	Rotavirus_A	VP4
	AYV64408.1	Rotavirus	Rotavirus_A	VP4
	QEV83959.1	Rotavirus	Rotavirus_A	VP4
	ALJ03216.1	Rotavirus	Human_rotavirus_A	VP4
	AKS48894.1	Rotavirus	Rotavirus_A	VP4
	AHN09316.1	Rotavirus	Rotavirus_A	VP4
	BBA68436.1	Rotavirus	Rotavirus_A	VP4
	AEF32124.1	Rotavirus	Human_rotavirus_A	VP4
	ABV53284.1	Rotavirus	Rotavirus_A	VP4
	QAY29526.1	Rotavirus	Rotavirus_A	VP4
	AGI43653.1	Rotavirus	Rotavirus_A_RVA/Pig-wt/ITA/2CR/2009/G9P[23]	VP4
	QPT54996.1	Rotavirus	Rotavirus_A	VP4
	QMW50139.1	Rotavirus	Human_rotavirus_A	VP4
	APW85012.1	Rotavirus	Avian_rotavirus_A	VP4
	AHX25928.1	Coronaviridae	Avian_Coronavirus	ORF1ab
	ACQ55229.1	Coronaviridae	Avian_Coronavirus	ORF1ab
	AXL64582.1	Rotavirus	Rotavirus_D	VP2
	YP_003896047.1	Rotavirus	Rotavirus_D_chicken/05V0049/DEU/2005	VP2
	AIW53351.1	Rotavirus	Rotavirus_D	VP2
	AXF38702.1	Rotavirus	Rotavirus_D	VP6
	AOR17650.1	Orthomyxoviridae	Influenza_A_virus_(A/environment/Zhongshan/ZS201504/2015(H9N2))	PB1
	QOJ94480.1	Orthomyxoviridae	Influenza_A_virus	PB1
	QOJ94670.1	Orthomyxoviridae	Influenza_A_virus	PB1
	AGC74219.1	Orthomyxoviridae	Influenza_A_virus_(A/chicken/Shanghai/C1/2012(H9N2))	PB1
	AJJ96973.1	Orthomyxoviridae	Influenza_A_virus_(A/chicken/Jiangxi/13538/2014(H7N9))	PB1
	AAR04358.1	Orthomyxoviridae	Influenza_A_virus_(A/Netherlands/219/2003(H7N7))	PB1
	QGH80856.1	Orthomyxoviridae	Influenza_A_virus	PB1
	ALP30921.1	Orthomyxoviridae	Influenza_A_virus_(A/pigeon/Zhejiang/2P4/2013(H9N2))	PB1
	ATQ38899.1	Orthomyxoviridae	Influenza_A_virus_(A/duck/Fujian/SD063/2017(H3N3))	PB1
	AKN58436.1	Orthomyxoviridae	Influenza_A_virus_(A/chicken/Guangxi/135C10/2013(H3N2))	PB1
	YP_008136234.1	Rotavirus	Rotavirus_G_chicken/03V0567/DEU/2003	NSP1
	AHZ32871.1	Rotavirus	Rotavirus_G	VP6
	QDY92352.1	Rotavirus	Wild_duck_Rotavirus_G-like	VP6
	QDY92351.1	Rotavirus	Wild_duck_Rotavirus_G-like	NSP1
	ANB27695.1	Orthoreovirus	Avian_orthoreovirus	MuNS
	AIS22849.1	Orthoreovirus	Avian_orthoreovirus	MuNS
	AIS22873.1	Orthoreovirus	Avian_orthoreovirus	MuNS
	AJF23511.1	Orthoreovirus	Avian_orthoreovirus	MuNS
[truncated: 1,906 more rows]
