# Supplementary material for: Environmental metagenomics enhances detection of circulating viruses from live poultry markets in Cambodia
Source: Nat Commun. 2026 Jan 12;17:1525. doi: 10.1038/s41467-025-68245-8 (PMC12891645; doi:10.1038/s41467-025-68245-8)
Supplement: Supplementary file 7 — Supplementary Data 4 [file 41467_2025_68245_MOESM7_ESM.xlsx]

## Sheet: Supplementary Data 4
	Supplementary Data 4: DIAMOND blastx results for each poultry and environmental contig assembled
	Sample_ID	Group	Subject_Seq_ID	Percent_Identity	Query_Length_AA	Subject_Coverage_Pct	Genus	Species_Taxonomy
	E100	Duck_Cloacal	AJR29312.1	98.5	1712	25.86	Coronaviridae	Infectious_bronchitis_virus
	E100	Duck_Cloacal	AQY55892.1	98.6	1712	25.83	Coronaviridae	Infectious_bronchitis_virus
	E100	Duck_Cloacal	ARB66143.1	98.4	1712	25.82	Coronaviridae	Infectious_bronchitis_virus
	E100	Duck_Cloacal	AKS25251.1	98.4	1712	25.82	Coronaviridae	Infectious_bronchitis_virus
	E100	Duck_Cloacal	APZ73815.1	98.5	1712	25.82	Coronaviridae	Infectious_bronchitis_virus
	E100	Duck_Cloacal	QDA76236.1	98.2	1712	25.82	Coronaviridae	Infectious_bronchitis_virus
	E100	Duck_Cloacal	APZ73660.1	98.4	1712	25.82	Coronaviridae	Infectious_bronchitis_virus
	E100	Duck_Cloacal	APY23604.1	98.2	1712	25.82	Coronaviridae	Infectious_bronchitis_virus
	E100	Duck_Cloacal	APZ73696.1	98.2	1712	25.82	Coronaviridae	Infectious_bronchitis_virus
	E100	Duck_Cloacal	AKS25233.1	98.1	1712	25.82	Coronaviridae	Infectious_bronchitis_virus
	E100	Duck_Cloacal	APZ73806.1	98.1	1712	25.82	Coronaviridae	Infectious_bronchitis_virus
	E100	Duck_Cloacal	AQY61313.1	98.1	1712	25.82	Coronaviridae	Infectious_bronchitis_virus
	E100	Duck_Cloacal	APY23550.1	98	1712	25.82	Coronaviridae	Infectious_bronchitis_virus
	E100	Duck_Cloacal	AQY55838.1	98.2	1712	25.82	Coronaviridae	Infectious_bronchitis_virus
	E100	Duck_Cloacal	AQY61304.1	98.1	1712	25.82	Coronaviridae	Infectious_bronchitis_virus
	E100	Duck_Cloacal	APY23559.1	97.7	1712	25.82	Coronaviridae	Infectious_bronchitis_virus
	E100	Duck_Cloacal	APZ73786.1	98	1712	25.82	Coronaviridae	Infectious_bronchitis_virus
	E100	Duck_Cloacal	ARB66152.1	98.2	1712	25.82	Coronaviridae	Infectious_bronchitis_virus
	E100	Duck_Cloacal	APV46156.1	98	1712	25.82	Coronaviridae	Infectious_bronchitis_virus
	E100	Duck_Cloacal	AQY61322.1	98.1	1712	25.82	Coronaviridae	Infectious_bronchitis_virus
	E100	Duck_Cloacal	AGZ89680.1	98	1712	25.82	Coronaviridae	Infectious_bronchitis_virus
	E100	Duck_Cloacal	APY26869.1	97.9	1712	25.82	Coronaviridae	Infectious_bronchitis_virus
	E100	Duck_Cloacal	APW85766.1	97.9	1712	25.82	Coronaviridae	Infectious_bronchitis_virus
	E100	Duck_Cloacal	APY23478.1	97.8	1712	25.82	Coronaviridae	Infectious_bronchitis_virus
	E100	Duck_Cloacal	AQY61368.1	97.8	1712	37.4	Coronaviridae	Infectious_bronchitis_virus
	E100	Duck_Cloacal	QCX41895.1	99	1681.67	62.82	Coronaviridae	Infectious_bronchitis_virus
	E100	Duck_Cloacal	AXX83282.1	98.3	1681.67	62.82	Coronaviridae	Infectious_bronchitis_virus
	E100	Duck_Cloacal	ATJ01092.1	98.3	1681.67	62.82	Coronaviridae	Infectious_bronchitis_virus
	E100	Duck_Cloacal	ARB66152.1	98.2	1681.67	25.12	Coronaviridae	Infectious_bronchitis_virus
	E100	Duck_Cloacal	APY26869.1	98.3	1681.67	25.13	Coronaviridae	Infectious_bronchitis_virus
	E100	Duck_Cloacal	APU51846.1	98.1	1681.67	25.12	Coronaviridae	Infectious_bronchitis_virus
	E100	Duck_Cloacal	QJS39662.1	98.2	1681.67	25.12	Coronaviridae	Infectious_bronchitis_virus
	E100	Duck_Cloacal	AJR29312.1	98.2	1681.67	25.17	Coronaviridae	Infectious_bronchitis_virus
	E100	Duck_Cloacal	APZ73660.1	98.1	1681.67	25.12	Coronaviridae	Infectious_bronchitis_virus
	E100	Duck_Cloacal	APY23541.1	97.9	1681.67	25.13	Coronaviridae	Infectious_bronchitis_virus
	E100	Duck_Cloacal	ARB66134.1	98.1	1681.67	25.12	Coronaviridae	Infectious_bronchitis_virus
	E100	Duck_Cloacal	APY23514.1	98	1681.67	25.12	Coronaviridae	Infectious_bronchitis_virus
	E100	Duck_Cloacal	APU51855.1	98.1	1681.67	25.12	Coronaviridae	Infectious_bronchitis_virus
	E100	Duck_Cloacal	APZ73696.1	98.1	1681.67	25.12	Coronaviridae	Infectious_bronchitis_virus
	E100	Duck_Cloacal	APY26771.1	98	1681.67	25.12	Coronaviridae	Infectious_bronchitis_virus
	E100	Duck_Cloacal	QJE49265.1	98	1681.67	62.82	Coronaviridae	Infectious_bronchitis_virus
	E100	Duck_Cloacal	AHN49810.1	98	1681.67	62.82	Coronaviridae	Infectious_bronchitis_virus
	E100	Duck_Cloacal	APY23613.1	98	1681.67	25.12	Coronaviridae	Infectious_bronchitis_virus
	E100	Duck_Cloacal	APV46165.1	98	1681.67	25.12	Coronaviridae	Infectious_bronchitis_virus
	E100	Duck_Cloacal	APY23487.1	98	1681.67	25.15	Coronaviridae	Infectious_bronchitis_virus
	E100	Duck_Cloacal	APV46174.1	97.9	1681.67	25.12	Coronaviridae	Infectious_bronchitis_virus
	E100	Duck_Cloacal	AFX59326.1	98	1681.67	62.82	Coronaviridae	Infectious_bronchitis_virus
	E100	Duck_Cloacal	APY26806.1	98	1681.67	25.12	Coronaviridae	Infectious_bronchitis_virus
	E100	Duck_Cloacal	QJS39725.1	98	1681.67	25.14	Coronaviridae	Infectious_bronchitis_virus
	E100	Duck_Cloacal	AYD78148.1	98.1	1681.67	62.82	Coronaviridae	Infectious_bronchitis_virus
	E100	Duck_Cloacal	QAA92385.1	91.1	1672.33	37.95	Coronaviridae	Infectious_bronchitis_virus
	E100	Duck_Cloacal	AQY03958.1	91.2	1672.33	22.61	Coronaviridae	Infectious_bronchitis_virus
	E100	Duck_Cloacal	AQY55811.1	90.1	1672.33	22.61	Coronaviridae	Infectious_bronchitis_virus
	E100	Duck_Cloacal	APW85775.1	90.9	1672.33	22.61	Coronaviridae	Infectious_bronchitis_virus
	E100	Duck_Cloacal	APZ73786.1	90.7	1672.33	22.61	Coronaviridae	Infectious_bronchitis_virus
	E100	Duck_Cloacal	AQD20673.1	90	1672.33	22.61	Coronaviridae	Infectious_bronchitis_virus
	E100	Duck_Cloacal	ARB66116.1	90.9	1672.33	22.61	Coronaviridae	Infectious_bronchitis_virus
	E100	Duck_Cloacal	ARB66125.1	90.1	1672.33	22.61	Coronaviridae	Infectious_bronchitis_virus
	E100	Duck_Cloacal	AQD20718.1	90.6	1672.33	22.59	Coronaviridae	Infectious_bronchitis_virus
	E100	Duck_Cloacal	AHB74016.1	90.6	1672.33	22.61	Coronaviridae	Infectious_bronchitis_virus
	E100	Duck_Cloacal	AGZ89671.1	90.9	1672.33	22.61	Coronaviridae	Infectious_bronchitis_virus
	E100	Duck_Cloacal	AFQ94221.1	90	1672.33	22.61	Coronaviridae	Infectious_bronchitis_virus
	E100	Duck_Cloacal	APY23496.1	90.8	1672.33	22.61	Coronaviridae	Infectious_bronchitis_virus
	E100	Duck_Cloacal	AGE13890.1	90.7	1672.33	22.61	Coronaviridae	Infectious_bronchitis_virus
	E100	Duck_Cloacal	APW85766.1	89.9	1672.33	22.61	Coronaviridae	Infectious_bronchitis_virus
	E100	Duck_Cloacal	QJS39662.1	89.9	1672.33	22.61	Coronaviridae	Infectious_bronchitis_virus
	E100	Duck_Cloacal	AQD20709.1	90.5	1672.33	22.61	Coronaviridae	Infectious_bronchitis_virus
	E100	Duck_Cloacal	APZ73768.1	89.8	1672.33	22.61	Coronaviridae	Infectious_bronchitis_virus
	E100	Duck_Cloacal	ARS22408.1	90.1	1672.33	22.61	Coronaviridae	Infectious_bronchitis_virus
	E100	Duck_Cloacal	APW85784.1	89.9	1672.33	22.61	Coronaviridae	Infectious_bronchitis_virus
	E100	Duck_Cloacal	APZ73824.1	90.6	1672.33	22.61	Coronaviridae	Infectious_bronchitis_virus
	E100	Duck_Cloacal	AQD20736.1	89.9	1672.33	22.61	Coronaviridae	Infectious_bronchitis_virus
	E100	Duck_Cloacal	APZ73777.1	90.6	1672.33	22.61	Coronaviridae	Infectious_bronchitis_virus
	E100	Duck_Cloacal	AQD20745.1	89.7	1672.33	22.61	Coronaviridae	Infectious_bronchitis_virus
	E100	Duck_Cloacal	APV46156.1	90.3	1672.33	22.59	Coronaviridae	Infectious_bronchitis_virus
	E100	Duck_Cloacal	AXY93780.1	97.6	1315.67	99.54	Orthoreovirus._REFERENCE_1_(residues_1_to_1306)	Avian_orthoreovirus
	E100	Duck_Cloacal	QEQ13291.1	97.8	1315.67	99.54	Orthoreovirus	Duck_reovirus
	E100	Duck_Cloacal	AJA90918.1	84.4	1315.67	100.46	Orthoreovirus._REFERENCE_1_(residues_1_to_1293)	Avian_orthoreovirus
	E100	Duck_Cloacal	AKH03075.1	84.2	1315.67	100.46	Orthoreovirus._REFERENCE_1_(residues_1_to_1293)	Avian_orthoreovirus
	E100	Duck_Cloacal	AIS22916.1	84.1	1315.67	100.46	Orthoreovirus._REFERENCE_1_(residues_1_to_1293)	Avian_orthoreovirus
	E100	Duck_Cloacal	AIS22844.1	84.1	1315.67	100.46	Orthoreovirus._REFERENCE_1_(residues_1_to_1293)	Avian_orthoreovirus
	E100	Duck_Cloacal	YP_004226521.1	84.5	1315.67	100.46	Orthoreovirus._REFERENCE_1	Avian_orthoreovirus
	E100	Duck_Cloacal	ACC77956.1	84.3	1315.67	100.54	Orthoreovirus._REFERENCE_1_(residues_1_to_1293)	Avian_orthoreovirus
	E100	Duck_Cloacal	AMB37198.1	84.4	1315.67	100.46	Orthoreovirus._REFERENCE_1_(residues_1_to_1293)	Avian_orthoreovirus
	E100	Duck_Cloacal	QJX58244.1	84.4	1315.67	100.46	Orthoreovirus._REFERENCE_1_(residues_1_to_1293)	Avian_orthoreovirus
	E100	Duck_Cloacal	QJX58164.1	84.2	1315.67	100.46	Orthoreovirus._REFERENCE_1_(residues_1_to_1293)	Avian_orthoreovirus
	E100	Duck_Cloacal	ACC77960.1	84.2	1315.67	100.54	Orthoreovirus._REFERENCE_1_(residues_1_to_1293)	Avian_orthoreovirus
	E100	Duck_Cloacal	QJX58214.1	84.2	1315.67	100.54	Orthoreovirus._REFERENCE_1_(residues_1_to_1293)	Avian_orthoreovirus
	E100	Duck_Cloacal	APD15387.1	84.5	1315.67	100.54	Orthoreovirus._REFERENCE_1_(residues_1_to_1293)	Avian_orthoreovirus
	E100	Duck_Cloacal	AMB37188.1	83.9	1315.67	100.46	Orthoreovirus._REFERENCE_1_(residues_1_to_1293)	Avian_orthoreovirus
	E100	Duck_Cloacal	AKS26184.1	84.2	1315.67	100.54	Orthoreovirus._REFERENCE_1_(residues_1_to_1293)	Avian_orthoreovirus
	E100	Duck_Cloacal	AAV52827.1	84.1	1315.67	100.46	Orthoreovirus	Avian_orthoreovirus_strain_OS161
	E100	Duck_Cloacal	ANB27690.1	84.1	1315.67	100.46	Orthoreovirus._REFERENCE_1_(residues_1_to_1293)	Avian_orthoreovirus
	E100	Duck_Cloacal	AWV55513.1	84.1	1315.67	100.46	Orthoreovirus._REFERENCE_1_(residues_1_to_1293)	Avian_orthoreovirus
	E100	Duck_Cloacal	QJX58154.1	84.1	1315.67	100.46	Orthoreovirus._REFERENCE_1_(residues_1_to_1293)	Avian_orthoreovirus
	E100	Duck_Cloacal	AAV52820.1	83.9	1315.67	100.46	Orthoreovirus	Avian_orthoreovirus_strain_601G
	E100	Duck_Cloacal	AII00817.1	84.1	1315.67	100.46	Orthoreovirus._REFERENCE_1_(residues_1_to_1293)	Avian_orthoreovirus
	E100	Duck_Cloacal	ACH72473.1	83.9	1315.67	100.46	Orthoreovirus._REFERENCE_1_(residues_1_to_1293)	Avian_orthoreovirus
	E100	Duck_Cloacal	AII00821.1	84.2	1315.67	100.54	Orthoreovirus._REFERENCE_1_(residues_1_to_1293)	Avian_orthoreovirus
	E100	Duck_Cloacal	QDI74172.1	83.9	1315.67	100.54	Orthoreovirus._REFERENCE_1_(residues_1_to_1293)	Avian_orthoreovirus
	E100	Duck_Cloacal	QEQ13292.1	98.2	1261.33	99.92	Orthoreovirus	Duck_reovirus
	E100	Duck_Cloacal	AWV55504.1	76.1	1261.33	99.84	Orthoreovirus._REFERENCE_1_(residues_1_to_1259)	Avian_orthoreovirus
	E100	Duck_Cloacal	QJX58165.1	76	1261.33	99.84	Orthoreovirus._REFERENCE_1_(residues_1_to_1259)	Avian_orthoreovirus
	E100	Duck_Cloacal	APD15424.1	75.9	1261.33	99.84	Orthoreovirus._REFERENCE_1_(residues_1_to_1259)	Avian_orthoreovirus
	E100	Duck_Cloacal	AWD39653.1	76	1261.33	99.84	Orthoreovirus._REFERENCE_1_(residues_1_to_1259)	Avian_orthoreovirus
	E100	Duck_Cloacal	QJX58245.1	76.1	1261.33	99.84	Orthoreovirus._REFERENCE_1_(residues_1_to_1259)	Avian_orthoreovirus
	E100	Duck_Cloacal	AJW82012.1	75.7	1261.33	99.84	Orthoreovirus._REFERENCE_1_(residues_1_to_1259)	Avian_orthoreovirus
	E100	Duck_Cloacal	AMW77365.1	75.6	1261.33	99.84	Orthoreovirus._REFERENCE_1_(residues_1_to_1259)	Avian_orthoreovirus
	E100	Duck_Cloacal	QGZ07414.1	75.7	1261.33	99.84	Orthoreovirus	Duck_reovirus
	E100	Duck_Cloacal	QJX58195.1	75.8	1261.33	99.84	Orthoreovirus._REFERENCE_1_(residues_1_to_1259)	Avian_orthoreovirus
	E100	Duck_Cloacal	AGO32032.1	75.4	1261.33	99.84	Orthoreovirus._REFERENCE_1_(residues_1_to_1259)	Avian_orthoreovirus
	E100	Duck_Cloacal	QJX58215.1	75.7	1261.33	99.84	Orthoreovirus._REFERENCE_1_(residues_1_to_1259)	Avian_orthoreovirus
	E100	Duck_Cloacal	AFV52258.1	75.6	1261.33	99.84	Orthoreovirus	Duck_reovirus
	E100	Duck_Cloacal	AKS26185.1	75.7	1261.33	99.84	Orthoreovirus._REFERENCE_1_(residues_1_to_1259)	Avian_orthoreovirus
	E100	Duck_Cloacal	APD15436.1	75.4	1261.33	99.84	Orthoreovirus._REFERENCE_1_(residues_1_to_1259)	Avian_orthoreovirus
	E100	Duck_Cloacal	ACH72475.1	75.4	1261.33	99.84	Orthoreovirus._REFERENCE_1_(residues_1_to_1259)	Avian_orthoreovirus
	E100	Duck_Cloacal	QJX58265.1	75.4	1261.33	99.45	Orthoreovirus._REFERENCE_1_(residues_1_to_1264)	Avian_orthoreovirus
	E100	Duck_Cloacal	QDI74163.1	75.8	1261.33	99.84	Orthoreovirus._REFERENCE_1_(residues_1_to_1259)	Avian_orthoreovirus
	E100	Duck_Cloacal	AJF23507.1	75.4	1261.33	99.84	Orthoreovirus._REFERENCE_1_(residues_1_to_1259)	Avian_orthoreovirus
	E100	Duck_Cloacal	AXY93783.1	75.6	1261.33	99.84	Orthoreovirus._REFERENCE_1_(residues_1_to_1259)	Avian_orthoreovirus
	E100	Duck_Cloacal	APD15472.1	76.1	1261.33	100	Orthoreovirus._REFERENCE_1_(residues_1_to_1241)	Avian_orthoreovirus
	E100	Duck_Cloacal	QDI74173.1	75	1261.33	99.84	Orthoreovirus._REFERENCE_1_(residues_1_to_1259)	Avian_orthoreovirus
	E100	Duck_Cloacal	QLH56049.1	75.4	1261.33	99.84	Orthoreovirus	Duck_reovirus
	E100	Duck_Cloacal	QJX58205.1	75.4	1261.33	99.29	Orthoreovirus._REFERENCE_1_(residues_1_to_1264)	Avian_orthoreovirus
	E100	Duck_Cloacal	AHL21593.1	75.3	1261.33	99.84	Orthoreovirus._REFERENCE_1_(residues_1_to_1259)	Avian_orthoreovirus
	E100	Duck_Cloacal	QEY95733.1	93.9	1024.33	100	Coronaviridae	Infectious_bronchitis_virus
	E100	Duck_Cloacal	AIB54174.1	94.4	1024.33	100	Coronaviridae	Infectious_bronchitis_virus
	E100	Duck_Cloacal	ARB66142.1	94.1	1024.33	100	Coronaviridae	Infectious_bronchitis_virus
	E100	Duck_Cloacal	AFS18132.1	92.9	1024.33	100	Coronaviridae	Infectious_bronchitis_virus
	E100	Duck_Cloacal	APZ73758.1	94.9	1024.33	100	Coronaviridae	Infectious_bronchitis_virus
	E100	Duck_Cloacal	QNG62512.1	92.9	1024.33	100	Coronaviridae	Infectious_bronchitis_virus
	E100	Duck_Cloacal	ADW77548.1	92.2	1024.33	100	Coronaviridae	Infectious_bronchitis_virus
	E100	Duck_Cloacal	QCX41904.1	92.4	1024.33	100	Coronaviridae	Infectious_bronchitis_virus
	E100	Duck_Cloacal	AFS18148.1	91.7	1024.33	100	Coronaviridae	Infectious_bronchitis_virus
	E100	Duck_Cloacal	AHJ77567.1	93.6	1024.33	100	Coronaviridae	Infectious_bronchitis_virus
	E100	Duck_Cloacal	QEY95732.1	91.9	1024.33	100	Coronaviridae	Infectious_bronchitis_virus
	E100	Duck_Cloacal	APY23558.1	93.6	1024.33	100	Coronaviridae	Infectious_bronchitis_virus
	E100	Duck_Cloacal	AIB54177.1	92.2	1024.33	100	Coronaviridae	Infectious_bronchitis_virus
	E100	Duck_Cloacal	AAO59438.1	93.2	1024.33	100	Coronaviridae	Infectious_bronchitis_virus
	E100	Duck_Cloacal	APX44063.1	91.9	1024.33	100	Coronaviridae	Infectious_bronchitis_virus
	E100	Duck_Cloacal	AFS18126.1	91.9	1024.33	100	Coronaviridae	Infectious_bronchitis_virus
	E100	Duck_Cloacal	APV46126.1	93.2	1024.33	100	Coronaviridae	Infectious_bronchitis_virus
	E100	Duck_Cloacal	QEY95735.1	91.7	1024.33	100	Coronaviridae	Infectious_bronchitis_virus
	E100	Duck_Cloacal	AFS18135.1	91	1024.33	100	Coronaviridae	Infectious_bronchitis_virus
	E100	Duck_Cloacal	AFS18119.1	91.4	1024.33	100	Coronaviridae	Infectious_bronchitis_virus
	E100	Duck_Cloacal	QEY95726.1	91.4	1024.33	100	Coronaviridae	Infectious_bronchitis_virus
	E100	Duck_Cloacal	AZA07521.1	92.2	1024.33	100	Coronaviridae	Infectious_bronchitis_virus
	E100	Duck_Cloacal	AFS18122.1	91.2	1024.33	100	Coronaviridae	Infectious_bronchitis_virus
	E100	Duck_Cloacal	ADM36054.1	93.2	1024.33	100	Coronaviridae	Infectious_bronchitis_virus
	E100	Duck_Cloacal	AFS18143.1	91.4	1024.33	100	Coronaviridae	Infectious_bronchitis_virus
	E100	Duck_Cloacal	QEQ13293.1	98.7	999	77.73	Orthoreovirus	Duck_reovirus
	E100	Duck_Cloacal	AXY93782.1	95.3	999	77.79	Orthoreovirus._REFERENCE_1_(residues_1_to_1283)	Avian_orthoreovirus
	E100	Duck_Cloacal	AOM63293.1	56.5	999	77.67	Orthoreovirus	Duck_reovirus
	E100	Duck_Cloacal	AFQ62080.1	56.4	999	77.67	Orthoreovirus	Goose_orthoreovirus
	E100	Duck_Cloacal	AFV52259.1	56.5	999	77.67	Orthoreovirus	Duck_reovirus
	E100	Duck_Cloacal	QLH56050.1	56.3	999	77.67	Orthoreovirus	Duck_reovirus
	E100	Duck_Cloacal	AWV55505.1	55.4	999	77.67	Orthoreovirus._REFERENCE_1_(residues_1_to_1285)	Avian_orthoreovirus
	E100	Duck_Cloacal	QJX58186.1	55.3	999	77.67	Orthoreovirus._REFERENCE_1_(residues_1_to_1285)	Avian_orthoreovirus
	E100	Duck_Cloacal	APD15377.1	55.6	999	77.85	Orthoreovirus._REFERENCE_1_(residues_1_to_1282)	Avian_orthoreovirus
	E100	Duck_Cloacal	QDI74184.1	55.6	999	77.67	Orthoreovirus._REFERENCE_1_(residues_1_to_1285)	Avian_orthoreovirus
	E100	Duck_Cloacal	QJX58206.1	55.4	999	77.67	Orthoreovirus._REFERENCE_1_(residues_1_to_1285)	Avian_orthoreovirus
	E100	Duck_Cloacal	APD15425.1	55.5	999	77.67	Orthoreovirus._REFERENCE_1_(residues_1_to_1285)	Avian_orthoreovirus
	E100	Duck_Cloacal	QJX58246.1	55.3	999	77.67	Orthoreovirus._REFERENCE_1_(residues_1_to_1285)	Avian_orthoreovirus
	E100	Duck_Cloacal	APD15389.1	55.5	999	77.67	Orthoreovirus._REFERENCE_1_(residues_1_to_1285)	Avian_orthoreovirus
	E100	Duck_Cloacal	AGO32033.1	55.5	999	77.67	Orthoreovirus._REFERENCE_1_(residues_1_to_1285)	Avian_orthoreovirus
	E100	Duck_Cloacal	APD15437.1	55.1	999	77.67	Orthoreovirus._REFERENCE_1_(residues_1_to_1285)	Avian_orthoreovirus
	E100	Duck_Cloacal	AMB37190.1	55.1	999	77.67	Orthoreovirus._REFERENCE_1_(residues_1_to_1285)	Avian_orthoreovirus
	E100	Duck_Cloacal	APD15449.1	55.5	999	79.12	Orthoreovirus._REFERENCE_1_(residues_1_to_1255)	Avian_orthoreovirus
	E100	Duck_Cloacal	AAV67325.1	55.2	999	77.67	Orthoreovirus._REFERENCE_1_(residues_1_to_1285)	Avian_orthoreovirus
	E100	Duck_Cloacal	APD15485.1	55.2	999	77.67	Orthoreovirus._REFERENCE_1_(residues_1_to_1285)	Avian_orthoreovirus
	E100	Duck_Cloacal	AJF23508.1	55.3	999	77.67	Orthoreovirus._REFERENCE_1_(residues_1_to_1285)	Avian_orthoreovirus
	E100	Duck_Cloacal	ABB71577.1	55.2	999	77.67	Orthoreovirus._REFERENCE_1_(residues_1_to_1285)	Avian_orthoreovirus
	E100	Duck_Cloacal	QJX58216.1	55	999	77.67	Orthoreovirus._REFERENCE_1_(residues_1_to_1285)	Avian_orthoreovirus
	E100	Duck_Cloacal	ABB71578.1	55.2	999	77.67	Orthoreovirus._REFERENCE_1_(residues_1_to_1285)	Avian_orthoreovirus
	E100	Duck_Cloacal	QJX58156.1	55.3	999	77.67	Orthoreovirus._REFERENCE_1_(residues_1_to_1285)	Avian_orthoreovirus
	E100	Duck_Cloacal	BAS67005.1	99.3	851.67	89.61	Rotavirus._REFERENCE_1	Rotavirus_A
	E100	Duck_Cloacal	AIW53338.1	99	851.67	90.01	Rotavirus._REFERENCE_1_(residues_1_to_891)	Rotavirus_A
	E100	Duck_Cloacal	QIN53327.1	99.1	851.67	89.61	Rotavirus._REFERENCE_1_(residues_1_to_895)	Rotavirus_A
	E100	Duck_Cloacal	ACN22279.1	99	851.67	89.61	Rotavirus._REFERENCE_1_(residues_1_to_895)	Rotavirus_A
	E100	Duck_Cloacal	QIN53360.1	98.9	851.67	89.61	Rotavirus._REFERENCE_1_(residues_1_to_895)	Rotavirus_A
	E100	Duck_Cloacal	AIT39439.1	92.9	851.67	88.52	Rotavirus._REFERENCE_1_(residues_1_to_897)	Rotavirus_A
	E100	Duck_Cloacal	AYV64395.1	92.4	851.67	89.41	Rotavirus._REFERENCE_1_(residues_1_to_897)	Rotavirus_A
	E100	Duck_Cloacal	AYV64406.1	92.4	851.67	89.41	Rotavirus._REFERENCE_1_(residues_1_to_897)	Rotavirus_A
	E100	Duck_Cloacal	AGA19149.1	92	851.67	90.01	Rotavirus	Rotavirus_A_turkey-tc/GER/03V0002E10/2003/G22P[35]
	E100	Duck_Cloacal	QKG02468.1	92.1	851.67	89.41	Rotavirus._REFERENCE_1_(residues_1_to_897)	Rotavirus_A
	E100	Duck_Cloacal	ANK58242.1	92.1	851.67	89.41	Rotavirus	Avian_rotavirus_A
	E100	Duck_Cloacal	BBE21087.1	92.4	851.67	89.51	Rotavirus	Rotavirus_A_RVA/Raccoon-tc/JPN/Rac-311/2011/G34P[17]
	E100	Duck_Cloacal	QEV81575.1	91.8	851.67	89.41	Rotavirus._REFERENCE_1_(residues_1_to_897)	Rotavirus_A
	E100	Duck_Cloacal	AMD39974.1	93	851.67	86.51	Rotavirus	Rotavirus_A_pheasant-wt/HUN/216/2015/G23P[37]
	E100	Duck_Cloacal	AGV31605.1	79.6	851.67	88.74	Rotavirus._REFERENCE_1_(residues_1_to_897)	Rotavirus_A
	E100	Duck_Cloacal	AHV78942.1	79.4	851.67	89.04	Rotavirus	Human_rotavirus_A
	E100	Duck_Cloacal	AEB79631.1	79.4	851.67	87.67	Rotavirus	Rotavirus_A_human/Vanderbilt/VU05-06-17/2005/G1P[8]
	E100	Duck_Cloacal	AGO57778.1	78.7	851.67	89.78	Rotavirus	Porcine_rotavirus
	E100	Duck_Cloacal	ANS59529.1	78.1	851.67	87.93	Rotavirus._REFERENCE_1_(residues_1_to_903)	Rotavirus_A
	E100	Duck_Cloacal	AJT36632.1	81.3	851.67	86.13	Rotavirus._REFERENCE_1_(residues_1_to_887)	Rotavirus_A
	E100	Duck_Cloacal	QKE60139.1	78	851.67	89.17	Rotavirus	Human_rotavirus_A
	E100	Duck_Cloacal	BCK34145.1	81.2	851.67	85.91	Rotavirus	Human_rotavirus_A
	E100	Duck_Cloacal	AXL64592.1	49.3	851.67	89.71	Rotavirus._REFERENCE_1_(residues_1_to_904)	Rotavirus_F
	E100	Duck_Cloacal	YP_008145314.1	49.1	851.67	89.71	Rotavirus	Rotavirus_F_chicken/03V0568/DEU/2003
	E100	Duck_Cloacal	AIW53372.1	48.8	851.67	98.6	Rotavirus._REFERENCE_1_(residues_1_to_783)	Rotavirus_F
	E100	Duck_Cloacal	QEQ13295.1	99.1	707	100	Orthoreovirus	Duck_reovirus
	E100	Duck_Cloacal	ALG03366.1	72	707	100	Orthoreovirus._REFERENCE_1_(residues_1_to_676)	Avian_orthoreovirus
	E100	Duck_Cloacal	AWV55507.1	71.3	707	100	Orthoreovirus._REFERENCE_1_(residues_1_to_676)	Avian_orthoreovirus
	E100	Duck_Cloacal	AWD39656.1	72.3	707	100	Orthoreovirus._REFERENCE_1_(residues_1_to_676)	Avian_orthoreovirus
	E100	Duck_Cloacal	AMW77368.1	71.4	707	100	Orthoreovirus._REFERENCE_1_(residues_1_to_676)	Avian_orthoreovirus
	E100	Duck_Cloacal	QJX58218.1	72	707	100	Orthoreovirus._REFERENCE_1_(residues_1_to_676)	Avian_orthoreovirus
	E100	Duck_Cloacal	AJF23510.1	71.3	707	100	Orthoreovirus._REFERENCE_1_(residues_1_to_676)	Avian_orthoreovirus
	E100	Duck_Cloacal	APD15427.1	71.6	707	100	Orthoreovirus._REFERENCE_1_(residues_1_to_676)	Avian_orthoreovirus
	E100	Duck_Cloacal	QJX58198.1	71.7	707	100	Orthoreovirus._REFERENCE_1_(residues_1_to_676)	Avian_orthoreovirus
	E100	Duck_Cloacal	QJX58188.1	71.7	707	100	Orthoreovirus._REFERENCE_1_(residues_1_to_676)	Avian_orthoreovirus
	E100	Duck_Cloacal	AKH40953.1	71.3	707	100	Orthoreovirus._REFERENCE_1_(residues_1_to_676)	Avian_orthoreovirus
	E100	Duck_Cloacal	AIT18582.1	71.6	707	100	Orthoreovirus._REFERENCE_1_(residues_1_to_676)	Avian_orthoreovirus
	E100	Duck_Cloacal	QDI74166.1	71.4	707	100	Orthoreovirus._REFERENCE_1_(residues_1_to_676)	Avian_orthoreovirus
	E100	Duck_Cloacal	AIT18583.1	71.4	707	100	Orthoreovirus._REFERENCE_1_(residues_1_to_676)	Avian_orthoreovirus
	E100	Duck_Cloacal	AGB67757.1	71.4	707	100	Orthoreovirus	Muscovy_duck_reovirus
	E100	Duck_Cloacal	AAV34184.1	71.6	707	100	Orthoreovirus._REFERENCE_1_(residues_1_to_676)	Avian_orthoreovirus
	E100	Duck_Cloacal	APD15475.1	71.2	707	100	Orthoreovirus._REFERENCE_1_(residues_1_to_676)	Avian_orthoreovirus
	E100	Duck_Cloacal	AEA92266.1	71.4	707	100	Orthoreovirus	Duck_reovirus_NP03/CHN/2009
	E100	Duck_Cloacal	APD15451.1	70.6	707	100	Orthoreovirus._REFERENCE_1_(residues_1_to_676)	Avian_orthoreovirus
	E100	Duck_Cloacal	APD15379.1	71.2	707	100	Orthoreovirus._REFERENCE_1_(residues_1_to_676)	Avian_orthoreovirus
	E100	Duck_Cloacal	AAV34185.1	71.2	707	100	Orthoreovirus._REFERENCE_1_(residues_1_to_676)	Avian_orthoreovirus
	E100	Duck_Cloacal	APD15487.1	70.3	707	100	Orthoreovirus._REFERENCE_1_(residues_1_to_676)	Avian_orthoreovirus
	E100	Duck_Cloacal	AFU11112.1	71.2	707	100	Orthoreovirus	Duck_reovirus
	E100	Duck_Cloacal	AIT18587.1	70.7	707	100	Orthoreovirus._REFERENCE_1_(residues_1_to_676)	Avian_orthoreovirus
	E100	Duck_Cloacal	AKH03091.1	69.6	707	99.27	Orthoreovirus._REFERENCE_1_(residues_1_to_685)	Avian_orthoreovirus
	E100	Duck_Cloacal	ARB66116.1	92.5	585.33	8.84	Coronaviridae	Infectious_bronchitis_virus
	E100	Duck_Cloacal	APV46111.1	92.3	585.33	8.84	Coronaviridae	Infectious_bronchitis_virus
	E100	Duck_Cloacal	AJR29312.1	92.5	585.33	8.85	Coronaviridae	Infectious_bronchitis_virus
	E100	Duck_Cloacal	AJT47922.1	92.5	585.33	8.84	Coronaviridae	Infectious_bronchitis_virus
	E100	Duck_Cloacal	AJT47931.1	92.3	585.33	8.84	Coronaviridae	Infectious_bronchitis_virus
	E100	Duck_Cloacal	ARB66125.1	92.2	585.33	8.84	Coronaviridae	Infectious_bronchitis_virus
	E100	Duck_Cloacal	AQY03958.1	92.2	585.33	8.84	Coronaviridae	Infectious_bronchitis_virus
	E100	Duck_Cloacal	AQY55811.1	92	585.33	8.84	Coronaviridae	Infectious_bronchitis_virus
	E100	Duck_Cloacal	APZ73806.1	92.3	585.33	8.84	Coronaviridae	Infectious_bronchitis_virus
	E100	Duck_Cloacal	AHB73987.1	92	585.33	8.84	Coronaviridae	Infectious_bronchitis_virus
	E100	Duck_Cloacal	QDM02500.1	92.3	585.33	14.82	Coronaviridae	Infectious_bronchitis_virus
	E100	Duck_Cloacal	AQY55856.1	92	585.33	8.84	Coronaviridae	Infectious_bronchitis_virus
	E100	Duck_Cloacal	QDO71785.1	92.2	585.33	14.82	Coronaviridae	Infectious_bronchitis_virus
	E100	Duck_Cloacal	APZ73786.1	92.2	585.33	8.84	Coronaviridae	Infectious_bronchitis_virus
	E100	Duck_Cloacal	APZ73777.1	92	585.33	8.84	Coronaviridae	Infectious_bronchitis_virus
	E100	Duck_Cloacal	ALC78737.1	92	585.33	8.95	Coronaviridae	Infectious_bronchitis_virus
	E100	Duck_Cloacal	APZ73833.1	92	585.33	8.84	Coronaviridae	Infectious_bronchitis_virus
	E100	Duck_Cloacal	AYC44181.1	91.8	585.33	8.84	Coronaviridae	Infectious_bronchitis_virus
	E100	Duck_Cloacal	AFQ94221.1	91.8	585.33	8.84	Coronaviridae	Infectious_bronchitis_virus
	E100	Duck_Cloacal	APW85793.1	92	585.33	8.84	Coronaviridae	Infectious_bronchitis_virus
	E100	Duck_Cloacal	AKS25233.1	92	585.33	8.84	Coronaviridae	Infectious_bronchitis_virus
	E100	Duck_Cloacal	APZ73750.1	91.8	585.33	8.84	Coronaviridae	Infectious_bronchitis_virus
	E100	Duck_Cloacal	APZ73696.1	92	585.33	8.84	Coronaviridae	Infectious_bronchitis_virus
	E100	Duck_Cloacal	AQY55865.1	92	585.33	8.84	Coronaviridae	Infectious_bronchitis_virus
	E100	Duck_Cloacal	AQD20673.1	92	585.33	8.84	Coronaviridae	Infectious_bronchitis_virus
	E100	Duck_Cloacal	AXY93790.1	97.1	538.67	82.05	Orthoreovirus._REFERENCE_1_(residues_1_to_635)	Avian_orthoreovirus
	E100	Duck_Cloacal	AWD39657.1	55	538.67	82.68	Orthoreovirus._REFERENCE_1_(residues_1_to_635)	Avian_orthoreovirus
	E100	Duck_Cloacal	AAS78988.1	55.6	538.67	82.36	Orthoreovirus._REFERENCE_1_(residues_1_to_635)	Avian_orthoreovirus
	E100	Duck_Cloacal	AIS72868.1	53.7	538.67	82.36	Orthoreovirus	Muscovy_duck_reovirus
	E100	Duck_Cloacal	ABJ80883.1	53.5	538.67	82.36	Orthoreovirus	Muscovy_duck_reovirus_S14
	E100	Duck_Cloacal	AWV55508.1	54.9	538.67	82.36	Orthoreovirus._REFERENCE_1_(residues_1_to_635)	Avian_orthoreovirus
	E100	Duck_Cloacal	APD15488.1	54.9	538.67	82.68	Orthoreovirus._REFERENCE_1_(residues_1_to_635)	Avian_orthoreovirus
	E100	Duck_Cloacal	APD15440.1	54.7	538.67	82.68	Orthoreovirus._REFERENCE_1_(residues_1_to_635)	Avian_orthoreovirus
	E100	Duck_Cloacal	APD15464.1	54.3	538.67	82.36	Orthoreovirus._REFERENCE_1_(residues_1_to_635)	Avian_orthoreovirus
	E100	Duck_Cloacal	AKH40954.1	54.5	538.67	82.36	Orthoreovirus._REFERENCE_1_(residues_1_to_635)	Avian_orthoreovirus
	E100	Duck_Cloacal	AGO32036.1	54.3	538.67	82.36	Orthoreovirus._REFERENCE_1_(residues_1_to_635)	Avian_orthoreovirus
	E100	Duck_Cloacal	QCX18860.1	53.5	538.67	82.36	Orthoreovirus._REFERENCE_1_(residues_1_to_635)	Avian_orthoreovirus
	E100	Duck_Cloacal	AAS78993.1	54.3	538.67	82.36	Orthoreovirus._REFERENCE_1_(residues_1_to_635)	Avian_orthoreovirus
	E100	Duck_Cloacal	QJX58249.1	53.5	538.67	82.99	Orthoreovirus._REFERENCE_1_(residues_1_to_635)	Avian_orthoreovirus
	E100	Duck_Cloacal	APD15476.1	54.1	538.67	82.36	Orthoreovirus._REFERENCE_1_(residues_1_to_635)	Avian_orthoreovirus
	E100	Duck_Cloacal	QDI02261.1	54.1	538.67	82.36	Orthoreovirus._REFERENCE_1_(residues_1_to_635)	Avian_orthoreovirus
	E100	Duck_Cloacal	AMB37203.1	54.1	538.67	82.36	Orthoreovirus._REFERENCE_1_(residues_1_to_635)	Avian_orthoreovirus
	E100	Duck_Cloacal	APD15416.1	53.9	538.67	82.36	Orthoreovirus._REFERENCE_1_(residues_1_to_635)	Avian_orthoreovirus
	E100	Duck_Cloacal	QJX58199.1	54.1	538.67	82.36	Orthoreovirus._REFERENCE_1_(residues_1_to_635)	Avian_orthoreovirus
	E100	Duck_Cloacal	AXY93789.1	53.2	538.67	82.36	Orthoreovirus._REFERENCE_1_(residues_1_to_635)	Avian_orthoreovirus
	E100	Duck_Cloacal	APD15452.1	54.1	538.67	82.68	Orthoreovirus._REFERENCE_1_(residues_1_to_635)	Avian_orthoreovirus
	E100	Duck_Cloacal	QJX58179.1	54.1	538.67	82.36	Orthoreovirus._REFERENCE_1_(residues_1_to_635)	Avian_orthoreovirus
	E100	Duck_Cloacal	AAS78997.1	54.3	538.67	82.68	Orthoreovirus._REFERENCE_1_(residues_1_to_635)	Avian_orthoreovirus
	E100	Duck_Cloacal	QPO14969.1	52.8	538.67	82.36	Orthoreovirus	Duck_reovirus
	E100	Duck_Cloacal	QJX58169.1	54.3	538.67	82.68	Orthoreovirus._REFERENCE_1_(residues_1_to_635)	Avian_orthoreovirus
	E100	Duck_Cloacal	ACC91704.1	99	454.67	100	Rotavirus._REFERENCE_1_(residues_1_to_397)	Rotavirus_A
	E100	Duck_Cloacal	CDS82600.1	99	454.67	100	Rotavirus	Avian_rotavirus_A_(RVA/chicken/Nigeria/NIE11-070/2011)
	E100	Duck_Cloacal	CDS82619.1	99	454.67	100	Rotavirus	Avian_rotavirus_A_(RVA/chicken/Nigeria/NIE11-432/2011)
	E100	Duck_Cloacal	AEX30831.1	99	454.67	100	Rotavirus	Avian_rotavirus_A
	E100	Duck_Cloacal	CDS82620.1	99	454.67	100	Rotavirus	Avian_rotavirus_A_(RVA/chicken/Nigeria/NIE11-441/2011)
	E100	Duck_Cloacal	ACC91705.1	98.7	454.67	100	Rotavirus._REFERENCE_1_(residues_1_to_397)	Rotavirus_A
	E100	Duck_Cloacal	BAA11658.1	98.7	454.67	100	Rotavirus._REFERENCE_1	Rotavirus_sp.
	E100	Duck_Cloacal	ACC91703.1	98.5	454.67	100	Rotavirus._REFERENCE_1_(residues_1_to_397)	Rotavirus_A
	E100	Duck_Cloacal	ART88909.1	99	454.67	100	Rotavirus._REFERENCE_1_(residues_1_to_394)	Rotavirus_A
	E100	Duck_Cloacal	CAD88597.1	98.5	454.67	100	Rotavirus	Avian_rotavirus_Ch-1
	E100	Duck_Cloacal	CDS82602.1	99	454.67	100	Rotavirus	Avian_rotavirus_A_(RVA/chicken/Nigeria/NIE11-075/2011)
	E100	Duck_Cloacal	AFC78794.1	99	454.67	100	Rotavirus._REFERENCE_1_(residues_1_to_388)	Rotavirus_A
	E100	Duck_Cloacal	ACC91706.1	97	454.67	100	Rotavirus._REFERENCE_1_(residues_1_to_397)	Rotavirus_A
	E100	Duck_Cloacal	ART88902.1	97.7	454.67	100	Rotavirus._REFERENCE_1_(residues_1_to_391)	Rotavirus_A
	E100	Duck_Cloacal	APW85053.1	98.9	454.67	100	Rotavirus	Avian_rotavirus_A
	E100	Duck_Cloacal	ASB51333.1	87.8	454.67	100	Rotavirus._REFERENCE_1_(residues_1_to_400)	Rotavirus_A
	E100	Duck_Cloacal	AGA19164.1	88.2	454.67	100	Rotavirus	Rotavirus_A_pheasant-tc/GER/10V0112H5/2010/G23P[37]
	E100	Duck_Cloacal	Q8JXK7.1	87.7	454.67	100	Rotavirus	Bovine_rotavirus_993/83
	E100	Duck_Cloacal	AYV64410.1	86.6	454.67	100	Rotavirus._REFERENCE_1_(residues_1_to_397)	Rotavirus_A
	E100	Duck_Cloacal	CAD88599.1	87.2	454.67	100	Rotavirus	Avian_rotavirus_Ty-3
	E100	Duck_Cloacal	BAA22523.1	86.9	454.67	100	Rotavirus	Avian_rotavirus_RK3
	E100	Duck_Cloacal	ASB51282.1	99.1	454.67	100	Rotavirus._REFERENCE_1_(residues_1_to_330)	Rotavirus_A
	E100	Duck_Cloacal	ASB51280.1	99.1	454.67	100	Rotavirus._REFERENCE_1_(residues_1_to_330)	Rotavirus_A
	E100	Duck_Cloacal	ASB51279.1	98.5	454.67	100	Rotavirus._REFERENCE_1_(residues_1_to_330)	Rotavirus_A
	E100	Duck_Cloacal	BCK34026.1	72	454.67	100	Rotavirus	Human_rotavirus_A
	E100	Duck_Cloacal	QEQ13300.1	99.8	436	99.52	Orthoreovirus	Duck_reovirus
	E100	Duck_Cloacal	AXY93798.1	96.6	436	99.52	Orthoreovirus._REFERENCE_1_(residues_1_to_416)	Avian_orthoreovirus
	E100	Duck_Cloacal	AXY93797.1	67.6	436	99.28	Orthoreovirus._REFERENCE_1_(residues_1_to_416)	Avian_orthoreovirus
	E100	Duck_Cloacal	APD15432.1	67.6	436	99.28	Orthoreovirus._REFERENCE_1_(residues_1_to_416)	Avian_orthoreovirus
	E100	Duck_Cloacal	QJX58201.1	67.6	436	99.28	Orthoreovirus._REFERENCE_1_(residues_1_to_416)	Avian_orthoreovirus
	E100	Duck_Cloacal	AMB37205.1	67.3	436	99.28	Orthoreovirus._REFERENCE_1_(residues_1_to_416)	Avian_orthoreovirus
	E100	Duck_Cloacal	APD15384.1	67.6	436	99.28	Orthoreovirus._REFERENCE_1_(residues_1_to_416)	Avian_orthoreovirus
	E100	Duck_Cloacal	YP_004226528.1	67.6	436	99.28	Orthoreovirus._REFERENCE_1	Avian_orthoreovirus
	E100	Duck_Cloacal	AAG45147.1	67.3	436	99.28	Orthoreovirus._REFERENCE_1_(residues_1_to_416)	Avian_orthoreovirus
	E100	Duck_Cloacal	APD15396.1	67.3	436	99.52	Orthoreovirus._REFERENCE_1_(residues_1_to_415)	Avian_orthoreovirus
	E100	Duck_Cloacal	AHL21600.1	67.1	436	99.28	Orthoreovirus._REFERENCE_1_(residues_1_to_416)	Avian_orthoreovirus
	E100	Duck_Cloacal	AGO32040.1	67.6	436	99.28	Orthoreovirus._REFERENCE_1_(residues_1_to_416)	Avian_orthoreovirus
	E100	Duck_Cloacal	QCX18861.1	66.8	436	99.28	Orthoreovirus._REFERENCE_1_(residues_1_to_416)	Avian_orthoreovirus
	E100	Duck_Cloacal	AAG44966.1	66.6	436	99.28	Orthoreovirus._REFERENCE_1_(residues_1_to_416)	Avian_orthoreovirus
	E100	Duck_Cloacal	AAG44965.1	66.6	436	99.28	Orthoreovirus._REFERENCE_1_(residues_1_to_416)	Avian_orthoreovirus
	E100	Duck_Cloacal	APD15480.1	67.1	436	99.28	Orthoreovirus._REFERENCE_1_(residues_1_to_416)	Avian_orthoreovirus
	E100	Duck_Cloacal	AAG44964.1	66.8	436	99.28	Orthoreovirus._REFERENCE_1_(residues_1_to_416)	Avian_orthoreovirus
	E100	Duck_Cloacal	APD15456.1	67.3	436	99.28	Orthoreovirus._REFERENCE_1_(residues_1_to_416)	Avian_orthoreovirus
	E100	Duck_Cloacal	QJX58271.1	67	436	99.04	Orthoreovirus._REFERENCE_1_(residues_1_to_416)	Avian_orthoreovirus
	E100	Duck_Cloacal	AKH03072.1	66.6	436	98.1	Orthoreovirus._REFERENCE_1_(residues_1_to_421)	Avian_orthoreovirus
	E100	Duck_Cloacal	AIS72858.1	66.6	436	99.28	Orthoreovirus	Muscovy_duck_reovirus
	E100	Duck_Cloacal	AIS22913.1	66.6	436	99.28	Orthoreovirus._REFERENCE_1_(residues_1_to_416)	Avian_orthoreovirus
	E100	Duck_Cloacal	QJX58191.1	66.5	436	96.88	Orthoreovirus._REFERENCE_1_(residues_1_to_416)	Avian_orthoreovirus
	E100	Duck_Cloacal	AIA57477.1	65.7	436	100	Orthoreovirus._REFERENCE_1_(residues_1_to_391)	Avian_orthoreovirus
	E100	Duck_Cloacal	AIA57469.1	65.7	436	100	Orthoreovirus._REFERENCE_1_(residues_1_to_391)	Avian_orthoreovirus
	E100	Duck_Cloacal	QEQ13301.1	98.1	393	99.73	Orthoreovirus	Duck_reovirus
	E100	Duck_Cloacal	AXY93800.1	98.4	393	99.73	Orthoreovirus._REFERENCE_1_(residues_1_to_367)	Avian_orthoreovirus
	E100	Duck_Cloacal	AHB72685.1	59.6	393	99.73	Orthoreovirus	Duck_reovirus
	E100	Duck_Cloacal	QCX18862.1	59.3	393	99.73	Orthoreovirus._REFERENCE_1_(residues_1_to_367)	Avian_orthoreovirus
	E100	Duck_Cloacal	AAG44985.1	52.7	393	99.73	Orthoreovirus._REFERENCE_1_(residues_1_to_367)	Avian_orthoreovirus
	E100	Duck_Cloacal	QJX58172.1	52.7	393	99.73	Orthoreovirus._REFERENCE_1_(residues_1_to_367)	Avian_orthoreovirus
	E100	Duck_Cloacal	AWD39659.1	52.4	393	100.82	Orthoreovirus._REFERENCE_1_(residues_1_to_367)	Avian_orthoreovirus
	E100	Duck_Cloacal	AAG38240.1	51.9	393	99.73	Orthoreovirus	Avian_orthoreovirus_strain_916
	E100	Duck_Cloacal	APD15433.1	52.7	393	99.73	Orthoreovirus._REFERENCE_1_(residues_1_to_367)	Avian_orthoreovirus
	E100	Duck_Cloacal	APD15469.1	52.7	393	99.73	Orthoreovirus._REFERENCE_1_(residues_1_to_367)	Avian_orthoreovirus
	E100	Duck_Cloacal	QJX58232.1	52.2	393	99.73	Orthoreovirus._REFERENCE_1_(residues_1_to_367)	Avian_orthoreovirus
	E100	Duck_Cloacal	AMB37206.1	51.9	393	99.73	Orthoreovirus._REFERENCE_1_(residues_1_to_367)	Avian_orthoreovirus
	E100	Duck_Cloacal	APD15397.1	52.2	393	99.73	Orthoreovirus._REFERENCE_1_(residues_1_to_367)	Avian_orthoreovirus
	E100	Duck_Cloacal	AMB37196.1	52.5	393	99.73	Orthoreovirus._REFERENCE_1_(residues_1_to_367)	Avian_orthoreovirus
	E100	Duck_Cloacal	APD15481.1	52.7	393	99.73	Orthoreovirus._REFERENCE_1_(residues_1_to_367)	Avian_orthoreovirus
	E100	Duck_Cloacal	AAC18126.1	52.5	393	99.73	Orthoreovirus._REFERENCE_1_(residues_1_to_367)	Avian_orthoreovirus
	E100	Duck_Cloacal	QDI74190.1	51.9	393	99.73	Orthoreovirus._REFERENCE_1_(residues_1_to_367)	Avian_orthoreovirus
	E100	Duck_Cloacal	QJX58222.1	51.6	393	99.73	Orthoreovirus._REFERENCE_1_(residues_1_to_367)	Avian_orthoreovirus
	E100	Duck_Cloacal	AAG44984.1	52.5	393	99.73	Orthoreovirus._REFERENCE_1_(residues_1_to_367)	Avian_orthoreovirus
	E100	Duck_Cloacal	AKS26192.1	51.9	393	99.73	Orthoreovirus._REFERENCE_1_(residues_1_to_367)	Avian_orthoreovirus
	E100	Duck_Cloacal	AAG44986.1	51.9	393	99.73	Orthoreovirus._REFERENCE_1_(residues_1_to_367)	Avian_orthoreovirus
	E100	Duck_Cloacal	AWV55511.1	51.6	393	99.73	Orthoreovirus._REFERENCE_1_(residues_1_to_367)	Avian_orthoreovirus
	E100	Duck_Cloacal	QDI02264.1	51.9	393	99.73	Orthoreovirus._REFERENCE_1_(residues_1_to_367)	Avian_orthoreovirus
	E100	Duck_Cloacal	AFY06640.1	51.1	393	99.73	Orthoreovirus._REFERENCE_1_(residues_1_to_367)	Avian_orthoreovirus
	E100	Duck_Cloacal	AAG44987.1	51.1	393	99.73	Orthoreovirus._REFERENCE_1_(residues_1_to_367)	Avian_orthoreovirus
	E100	Duck_Cloacal	QEQ13302.1	99.5	391.67	100	Orthoreovirus	Duck_reovirus
	E100	Duck_Cloacal	CAC29373.1	65.4	391.67	100	Orthoreovirus	Muscovy_duck_reovirus
	E100	Duck_Cloacal	AKH03074.1	65	391.67	98.66	Orthoreovirus._REFERENCE_1_(residues_1_to_374)	Avian_orthoreovirus
	E100	Duck_Cloacal	APD15434.1	65.4	391.67	100	Orthoreovirus._REFERENCE_1_(residues_1_to_367)	Avian_orthoreovirus
	E100	Duck_Cloacal	AAY68395.1	64.6	391.67	100	Orthoreovirus	Muscovy_duck_reovirus
	E100	Duck_Cloacal	AIS72871.1	64.6	391.67	100	Orthoreovirus	Muscovy_duck_reovirus
	E100	Duck_Cloacal	APD15482.1	64.6	391.67	100	Orthoreovirus._REFERENCE_1_(residues_1_to_367)	Avian_orthoreovirus
	E100	Duck_Cloacal	APD15458.1	65.1	391.67	100	Orthoreovirus._REFERENCE_1_(residues_1_to_367)	Avian_orthoreovirus
	E100	Duck_Cloacal	QLH56059.1	63.8	391.67	100	Orthoreovirus	Duck_reovirus
	E100	Duck_Cloacal	APD15446.1	64.6	391.67	100	Orthoreovirus._REFERENCE_1_(residues_1_to_367)	Avian_orthoreovirus
	E100	Duck_Cloacal	AAG44970.1	64	391.67	100	Orthoreovirus._REFERENCE_1_(residues_1_to_367)	Avian_orthoreovirus
	E100	Duck_Cloacal	AAG44973.1	63.8	391.67	100	Orthoreovirus._REFERENCE_1_(residues_1_to_367)	Avian_orthoreovirus
	E100	Duck_Cloacal	AAG38242.1	63.8	391.67	100	Orthoreovirus	Avian_orthoreovirus_strain_601G
	E100	Duck_Cloacal	AWV55512.1	63.5	391.67	100	Orthoreovirus._REFERENCE_1_(residues_1_to_367)	Avian_orthoreovirus
	E100	Duck_Cloacal	AAC18130.1	63.2	391.67	100	Orthoreovirus._REFERENCE_1_(residues_1_to_367)	Avian_orthoreovirus
	E100	Duck_Cloacal	ACO90182.1	63.1	391.67	100	Orthoreovirus	Duck_reovirus_strain_HC/China
	E100	Duck_Cloacal	ABZ04212.1	63.2	391.67	100	Orthoreovirus	Avian_orthoreovirus_chicken/CA/SEP-917/06
	E100	Duck_Cloacal	ADX53380.1	63.6	391.67	99.4	Orthoreovirus._REFERENCE_1_(residues_1_to_332)	Avian_orthoreovirus
	E100	Duck_Cloacal	AVT56107.1	63.3	391.67	100	Orthoreovirus._REFERENCE_1_(residues_1_to_324)	Avian_orthoreovirus
	E100	Duck_Cloacal	QQD36987.1	65.1	391.67	100	Orthoreovirus._REFERENCE_1_(residues_1_to_292)	Pacific_black_duck_orthoreovirus
	E100	Duck_Cloacal	AIA57502.1	61.6	391.67	100	Orthoreovirus._REFERENCE_1_(residues_1_to_263)	Avian_orthoreovirus
	E100	Duck_Cloacal	AZL47132.1	70.3	391.67	100	Orthoreovirus._REFERENCE_1_(residues_1_to_165)	Avian_orthoreovirus
	E100	Duck_Cloacal	ACN22286.1	96.3	346.33	97.26	Rotavirus._REFERENCE_1_(residues_1_to_329)	Rotavirus_A
	E100	Duck_Cloacal	AEX30832.1	96.6	346.33	97.26	Rotavirus	Avian_rotavirus_A
	E100	Duck_Cloacal	ACC91700.1	95.6	346.33	97.26	Rotavirus._REFERENCE_1_(residues_1_to_329)	Rotavirus_A
	E100	Duck_Cloacal	BAC11851.1	95.9	346.33	97.26	Rotavirus._REFERENCE_1	Rotavirus_A
	E100	Duck_Cloacal	ACC91694.1	95.9	346.33	97.26	Rotavirus._REFERENCE_1_(residues_1_to_329)	Rotavirus_A
	E100	Duck_Cloacal	QIN53367.1	95.3	346.33	97.26	Rotavirus._REFERENCE_1_(residues_1_to_329)	Rotavirus_A
	E100	Duck_Cloacal	ACC91697.1	95.6	346.33	97.26	Rotavirus._REFERENCE_1_(residues_1_to_329)	Rotavirus_A
	E100	Duck_Cloacal	AIW53342.1	95.9	346.33	97.26	Rotavirus._REFERENCE_1_(residues_1_to_329)	Rotavirus_A
	E100	Duck_Cloacal	AGA19153.1	84.7	346.33	97.26	Rotavirus	Rotavirus_A_turkey-tc/GER/03V0002E10/2003/G22P[35]
	E100	Duck_Cloacal	ACC91695.1	84.1	346.33	97.26	Rotavirus._REFERENCE_1_(residues_1_to_329)	Rotavirus_A
	E100	Duck_Cloacal	ATG85660.1	95.3	346.33	100	Rotavirus._REFERENCE_1_(residues_1_to_274)	Rotavirus_A
	E100	Duck_Cloacal	CDS82648.1	95.8	346.33	100	Rotavirus	Avian_rotavirus_A_(RVA/chicken/Nigeria/NIE11-366/2011)
	E100	Duck_Cloacal	AGT21628.1	94.7	346.33	100	Rotavirus	Avian_rotavirus_A
	E100	Duck_Cloacal	ATG85656.1	94	346.33	100	Rotavirus._REFERENCE_1_(residues_1_to_265)	Rotavirus_A
	E100	Duck_Cloacal	ATG85658.1	94.7	346.33	100	Rotavirus._REFERENCE_1_(residues_1_to_262)	Rotavirus_A
	E100	Duck_Cloacal	AYV64413.1	74.1	346.33	97.26	Rotavirus._REFERENCE_1_(residues_1_to_329)	Rotavirus_A
	E100	Duck_Cloacal	CDS82655.1	96.8	346.33	100	Rotavirus	Avian_rotavirus_A_(RVA/chicken/Nigeria/NIE11-450/2011)
	E100	Duck_Cloacal	ANK58246.1	73.8	346.33	97.26	Rotavirus	Avian_rotavirus_A
	E100	Duck_Cloacal	AYA60745.1	73.8	346.33	97.26	Rotavirus._REFERENCE_1_(residues_1_to_329)	Rotavirus_A
	E100	Duck_Cloacal	APW85100.1	97.1	346.33	100	Rotavirus	Avian_rotavirus_A
	E100	Duck_Cloacal	APW85102.1	96.7	346.33	100	Rotavirus	Avian_rotavirus_A
	E100	Duck_Cloacal	APW85096.1	95.9	346.33	100	Rotavirus	Avian_rotavirus_A
	E100	Duck_Cloacal	ATG85654.1	92.9	346.33	100	Rotavirus._REFERENCE_1_(residues_1_to_252)	Rotavirus_A
	E100	Duck_Cloacal	ATG85657.1	92.1	346.33	99.61	Rotavirus._REFERENCE_1_(residues_1_to_254)	Rotavirus_A
	E100	Duck_Cloacal	APW85143.1	97.2	346.33	100	Rotavirus	Avian_rotavirus_A
	E100	Duck_Cloacal	QIN53359.1	98	303.33	27.82	Rotavirus._REFERENCE_1_(residues_1_to_1089)	Rotavirus_A
	E100	Duck_Cloacal	AIW53337.1	97.7	303.33	27.95	Rotavirus._REFERENCE_1_(residues_1_to_1084)	Rotavirus_A
	E100	Duck_Cloacal	ACN22278.1	97.7	303.33	27.82	Rotavirus._REFERENCE_1_(residues_1_to_1089)	Rotavirus_A
	E100	Duck_Cloacal	QIN53348.1	97.7	303.33	27.82	Rotavirus._REFERENCE_1_(residues_1_to_1089)	Rotavirus_A
	E100	Duck_Cloacal	BAS67004.1	97	303.33	27.82	Rotavirus._REFERENCE_1	Rotavirus_A
	E100	Duck_Cloacal	ANK58241.1	93.1	303.33	27.85	Rotavirus	Avian_rotavirus_A
	E100	Duck_Cloacal	QEV81574.1	93.1	303.33	27.82	Rotavirus._REFERENCE_1_(residues_1_to_1089)	Rotavirus_A
	E100	Duck_Cloacal	AYV64405.1	92.4	303.33	27.82	Rotavirus._REFERENCE_1_(residues_1_to_1089)	Rotavirus_A
	E100	Duck_Cloacal	AYV64394.1	92.7	303.33	27.82	Rotavirus._REFERENCE_1_(residues_1_to_1089)	Rotavirus_A
	E100	Duck_Cloacal	ALR84975.1	92.4	303.33	27.82	Rotavirus._REFERENCE_1_(residues_1_to_1089)	Rotavirus_A
	E100	Duck_Cloacal	QKG02467.1	92.7	303.33	27.82	Rotavirus._REFERENCE_1_(residues_1_to_1089)	Rotavirus_A
	E100	Duck_Cloacal	BAS66986.1	91.7	303.33	27.82	Rotavirus._REFERENCE_1	Rotavirus_A
	E100	Duck_Cloacal	AGA19160.1	91.7	303.33	27.82	Rotavirus	Rotavirus_A_pheasant-tc/GER/10V0112H5/2010/G23P[37]
	E100	Duck_Cloacal	BAS66994.1	91.1	303.33	27.82	Rotavirus._REFERENCE_1	Rotavirus_A
	E100	Duck_Cloacal	AHV80035.1	80.5	303.33	27.85	Rotavirus._REFERENCE_1_(residues_1_to_1088)	Rotavirus_A
	E100	Duck_Cloacal	ABU49746.1	79.9	303.33	27.85	Rotavirus._REFERENCE_1_(residues_1_to_1088)	Rotavirus_A
	E100	Duck_Cloacal	BBH36410.1	79.5	303.33	27.85	Rotavirus._REFERENCE_1	Rotavirus_A
	E100	Duck_Cloacal	AXS77073.1	79.5	303.33	27.85	Rotavirus._REFERENCE_1_(residues_1_to_1088)	Rotavirus_A
	E100	Duck_Cloacal	BAX35739.1	79.5	303.33	27.85	Rotavirus	Human_rotavirus_A
	E100	Duck_Cloacal	BAT21454.1	79.5	303.33	27.85	Rotavirus	Human_rotavirus_A
	E100	Duck_Cloacal	ABU48679.1	78.9	303.33	27.85	Rotavirus._REFERENCE_1_(residues_1_to_1088)	Rotavirus_A
	E100	Duck_Cloacal	AUT30200.1	79.9	303.33	27.82	Rotavirus	Human_rotavirus_A
	E100	Duck_Cloacal	BCD71364.1	79.5	303.33	27.77	Rotavirus	Human_rotavirus_A
	E100	Duck_Cloacal	AHZ33470.1	79.5	303.33	27.85	Rotavirus._REFERENCE_1_(residues_1_to_1088)	Rotavirus_A
	E100	Duck_Cloacal	AEM45749.1	80.3	303.33	21.38	Rotavirus	Rotavirus_cow/M1/UKD/India/2010
	E100	Duck_Cloacal	ART88831.1	92.6	300	71.5	Rotavirus._REFERENCE_1_(residues_1_to_379)	Rotavirus_A
	E100	Duck_Cloacal	ACN22282.1	95.9	300	46.97	Rotavirus._REFERENCE_1_(residues_1_to_577)	Rotavirus_A
	E100	Duck_Cloacal	QIN53363.1	95.6	300	46.97	Rotavirus._REFERENCE_1_(residues_1_to_577)	Rotavirus_A
	E100	Duck_Cloacal	ART88838.1	92.6	300	63.62	Rotavirus._REFERENCE_1_(residues_1_to_426)	Rotavirus_A
	E100	Duck_Cloacal	ART88830.1	92.6	300	63.62	Rotavirus._REFERENCE_1_(residues_1_to_426)	Rotavirus_A
	E100	Duck_Cloacal	ART88834.1	93	300	71.5	Rotavirus._REFERENCE_1_(residues_1_to_379)	Rotavirus_A
	E100	Duck_Cloacal	AIW53343.1	94.8	300	48.05	Rotavirus._REFERENCE_1_(residues_1_to_564)	Rotavirus_A
	E100	Duck_Cloacal	ART88836.1	91.9	300	62.73	Rotavirus._REFERENCE_1_(residues_1_to_432)	Rotavirus_A
	E100	Duck_Cloacal	BAS67009.1	93.3	300	46.79	Rotavirus._REFERENCE_1	Rotavirus_A
	E100	Duck_Cloacal	QBZ68789.1	90.8	300	46.97	Rotavirus._REFERENCE_1_(residues_1_to_577)	Rotavirus_A
	E100	Duck_Cloacal	AYA60735.1	68.2	300	45.83	Rotavirus._REFERENCE_1_(residues_1_to_576)	Rotavirus_A
	E100	Duck_Cloacal	QKG02471.1	67.4	300	46.35	Rotavirus._REFERENCE_1_(residues_1_to_576)	Rotavirus_A
	E100	Duck_Cloacal	QEV81578.1	67.4	300	46.35	Rotavirus._REFERENCE_1_(residues_1_to_576)	Rotavirus_A
	E100	Duck_Cloacal	ANK58247.1	67.4	300	46.35	Rotavirus	Avian_rotavirus_A
	E100	Duck_Cloacal	YP_003896050.1	44.5	300	45.82	Rotavirus	Rotavirus_D_chicken/05V0049/DEU/2005
	E100	Duck_Cloacal	AXL64576.1	44.5	300	46.55	Rotavirus._REFERENCE_1_(residues_1_to_565)	Rotavirus_D
	E100	Duck_Cloacal	AXL64577.1	46	300	44.52	Rotavirus._REFERENCE_1_(residues_1_to_557)	Rotavirus_D
	E100	Duck_Cloacal	AIW53356.1	47.1	300	42.83	Rotavirus._REFERENCE_1_(residues_1_to_530)	Rotavirus_D
	E100	Duck_Cloacal	AIW53367.1	44.7	300	101.02	Rotavirus._REFERENCE_1_(residues_1_to_197)	Rotavirus_D
	E100	Duck_Cloacal	AXL64588.1	25.5	300	35.1	Rotavirus._REFERENCE_1_(residues_1_to_547)	Rotavirus_F
	E100	Duck_Cloacal	YP_008145320.1	24.8	300	39.12	Rotavirus	Rotavirus_F_chicken/03V0568/DEU/2003
	E100	Duck_Cloacal	QCX41896.1	96.9	287.67	23.82	Coronaviridae	Infectious_bronchitis_virus
	E100	Duck_Cloacal	AIL92611.1	79.2	287.67	23.94	Coronaviridae	Turkey_coronavirus
	E100	Duck_Cloacal	ACV87265.1	78.8	287.67	23.49	Coronaviridae	Turkey_coronavirus
	E100	Duck_Cloacal	AYC44319.1	77.1	287.67	24.06	Coronaviridae	Guinea_fowl_coronavirus
	E100	Duck_Cloacal	CCN27367.1	76.1	287.67	23.94	Coronaviridae	Guinea_fowl_coronavirus_GfCoV/FR/2011
	E100	Duck_Cloacal	YP_009825008.1	54	287.67	24.43	Coronaviridae	Duck_coronavirus
	E100	Duck_Cloacal	ALQ43515.1	53.9	287.67	23.71	Coronaviridae	European_turkey_coronavirus_080385d
	E100	Duck_Cloacal	ADK88938.1	52.3	287.67	23.62	Coronaviridae	Turkey_coronavirus
	E100	Duck_Cloacal	ABF61486.1	38.9	287.67	15.87	Coronaviridae	Infectious_bronchitis_virus
	E100	Duck_Cloacal	AEB00715.1	34.6	287.67	15.85	Coronaviridae	Infectious_bronchitis_virus
	E100	Duck_Cloacal	AFP50238.1	36.5	287.67	16.17	Coronaviridae	Infectious_bronchitis_virus
	E100	Duck_Cloacal	AXB38894.1	32.8	287.67	15.99	Coronaviridae	Avian_coronavirus
	E100	Duck_Cloacal	ALH21111.1	33.9	287.67	21.27	Coronaviridae	Infectious_bronchitis_virus
	E100	Duck_Cloacal	AAZ85066.1	34.6	287.67	15.85	Coronaviridae	Pigeon_coronavirus
	E100	Duck_Cloacal	ADI54955.1	34.6	287.67	15.85	Coronaviridae	Infectious_bronchitis_virus
	E100	Duck_Cloacal	AFP50242.1	33.3	287.67	15.92	Coronaviridae	Infectious_bronchitis_virus
	E100	Duck_Cloacal	AQY61314.1	33.3	287.67	15.92	Coronaviridae	Infectious_bronchitis_virus
	E100	Duck_Cloacal	ANI87711.1	35.5	287.67	15.97	Coronaviridae	Infectious_bronchitis_virus
	E100	Duck_Cloacal	APP92755.1	30.3	287.67	18.05	Coronaviridae	Infectious_bronchitis_virus
	E100	Duck_Cloacal	QPA19201.1	35.5	287.67	30.44	Coronaviridae	Infectious_bronchitis_virus
	E100	Duck_Cloacal	QDQ69199.1	35.5	287.67	15.99	Coronaviridae	Infectious_bronchitis_virus
	E100	Duck_Cloacal	AQY61323.1	32.8	287.67	15.92	Coronaviridae	Infectious_bronchitis_virus
	E100	Duck_Cloacal	AQY61305.1	32.8	287.67	15.92	Coronaviridae	Infectious_bronchitis_virus
	E100	Duck_Cloacal	AQY55857.1	35.5	287.67	15.97	Coronaviridae	Infectious_bronchitis_virus
	E100	Duck_Cloacal	AGZ89681.1	31	287.67	21.25	Coronaviridae	Infectious_bronchitis_virus
	E100	Duck_Cloacal	QEQ13293.1	97.5	286.67	21.65	Orthoreovirus	Duck_reovirus
	E100	Duck_Cloacal	AXY93782.1	92.8	286.67	21.67	Orthoreovirus._REFERENCE_1_(residues_1_to_1283)	Avian_orthoreovirus
	E100	Duck_Cloacal	QQD36975.1	55.2	286.67	23.1	Orthoreovirus._REFERENCE_1_(residues_1_to_1208)	Pacific_black_duck_orthoreovirus
	E100	Duck_Cloacal	AOM63293.1	55.2	286.67	21.71	Orthoreovirus	Duck_reovirus
	E100	Duck_Cloacal	AFV52259.1	54.8	286.67	21.71	Orthoreovirus	Duck_reovirus
	E100	Duck_Cloacal	AIS22931.1	53.8	286.67	21.71	Orthoreovirus._REFERENCE_1_(residues_1_to_1285)	Avian_orthoreovirus
	E100	Duck_Cloacal	AAV67317.1	53.8	286.67	21.71	Orthoreovirus._REFERENCE_1_(residues_1_to_1285)	Avian_orthoreovirus
	E100	Duck_Cloacal	AFQ62080.1	54.8	286.67	21.71	Orthoreovirus	Goose_orthoreovirus
	E100	Duck_Cloacal	AKH03065.1	53.8	286.67	21.64	Orthoreovirus._REFERENCE_1_(residues_1_to_1289)	Avian_orthoreovirus
	E100	Duck_Cloacal	QLH56050.1	54.8	286.67	21.71	Orthoreovirus	Duck_reovirus
	E100	Duck_Cloacal	AAV67325.1	53	286.67	21.71	Orthoreovirus._REFERENCE_1_(residues_1_to_1285)	Avian_orthoreovirus
	E100	Duck_Cloacal	AGO32033.1	52.7	286.67	21.71	Orthoreovirus._REFERENCE_1_(residues_1_to_1285)	Avian_orthoreovirus
	E100	Duck_Cloacal	AMB37190.1	53.8	286.67	21.71	Orthoreovirus._REFERENCE_1_(residues_1_to_1285)	Avian_orthoreovirus
	E100	Duck_Cloacal	AWV55505.1	52.7	286.67	21.71	Orthoreovirus._REFERENCE_1_(residues_1_to_1285)	Avian_orthoreovirus
	E100	Duck_Cloacal	AII00800.1	52.7	286.67	21.71	Orthoreovirus._REFERENCE_1_(residues_1_to_1285)	Avian_orthoreovirus
	E100	Duck_Cloacal	APD15425.1	52.7	286.67	21.71	Orthoreovirus._REFERENCE_1_(residues_1_to_1285)	Avian_orthoreovirus
	E100	Duck_Cloacal	AMB37200.1	53	286.67	21.71	Orthoreovirus._REFERENCE_1_(residues_1_to_1285)	Avian_orthoreovirus
	E100	Duck_Cloacal	APD15437.1	53	286.67	21.71	Orthoreovirus._REFERENCE_1_(residues_1_to_1285)	Avian_orthoreovirus
	E100	Duck_Cloacal	ANB27692.1	52.7	286.67	21.71	Orthoreovirus._REFERENCE_1_(residues_1_to_1285)	Avian_orthoreovirus
	E100	Duck_Cloacal	AMW77366.1	53	286.67	21.71	Orthoreovirus._REFERENCE_1_(residues_1_to_1285)	Avian_orthoreovirus
	E100	Duck_Cloacal	APD15485.1	53	286.67	21.71	Orthoreovirus._REFERENCE_1_(residues_1_to_1285)	Avian_orthoreovirus
	E100	Duck_Cloacal	APD15389.1	52.7	286.67	21.71	Orthoreovirus._REFERENCE_1_(residues_1_to_1285)	Avian_orthoreovirus
	E100	Duck_Cloacal	QJX58156.1	52.3	286.67	21.71	Orthoreovirus._REFERENCE_1_(residues_1_to_1285)	Avian_orthoreovirus
	E100	Duck_Cloacal	QJX58246.1	53	286.67	21.71	Orthoreovirus._REFERENCE_1_(residues_1_to_1285)	Avian_orthoreovirus
	E100	Duck_Cloacal	QJX58166.1	52.3	286.67	21.71	Orthoreovirus._REFERENCE_1_(residues_1_to_1285)	Avian_orthoreovirus
	E100	Duck_Cloacal	AFW05404.1	71.6	283.33	12.9	Avastrovirus._REFERENCE_1_(residues_1_to_682)	Avastrovirus_3
	E100	Duck_Cloacal	AFW05406.1	39	283.33	8.68	Avastrovirus._REFERENCE_1_(residues_1_to_680)	Avastrovirus_3
	E100	Duck_Cloacal	QCX41896.1	88.4	281	10.71	Coronaviridae	Infectious_bronchitis_virus
	E100	Duck_Cloacal	ACV87265.1	87.1	281	10.77	Coronaviridae	Turkey_coronavirus
	E100	Duck_Cloacal	CCN27367.1	86	281	10.69	Coronaviridae	Guinea_fowl_coronavirus_GfCoV/FR/2011
	E100	Duck_Cloacal	ADK88938.1	88.3	281	10.02	Coronaviridae	Turkey_coronavirus
	E100	Duck_Cloacal	ALQ43515.1	87.5	281	10.02	Coronaviridae	European_turkey_coronavirus_080385d
	E100	Duck_Cloacal	AIL92611.1	89.6	281	9.56	Coronaviridae	Turkey_coronavirus
	E100	Duck_Cloacal	YP_009825008.1	82.6	281	9.66	Coronaviridae	Duck_coronavirus
	E100	Duck_Cloacal	AYC44319.1	90.6	281	8.86	Coronaviridae	Guinea_fowl_coronavirus
	E100	Duck_Cloacal	AND76818.1	81.9	281	16.61	Coronaviridae	Infectious_bronchitis_virus
	E100	Duck_Cloacal	ABQ84885.1	81.9	281	16.8	Coronaviridae	Infectious_bronchitis_virus
	E100	Duck_Cloacal	ACA03531.1	81.9	281	16.67	Coronaviridae	Infectious_bronchitis_virus
	E100	Duck_Cloacal	ACA03527.1	81.9	281	16.67	Coronaviridae	Infectious_bronchitis_virus
	E100	Duck_Cloacal	AND76850.1	81	281	16.61	Coronaviridae	Infectious_bronchitis_virus
	E100	Duck_Cloacal	AAF99709.2	81	281	16.8	Coronaviridae	Infectious_bronchitis_virus
	E100	Duck_Cloacal	ACA03530.1	84.5	281	15.4	Coronaviridae	Infectious_bronchitis_virus
	E100	Duck_Cloacal	ACA03533.1	83.5	281	15.4	Coronaviridae	Infectious_bronchitis_virus
	E100	Duck_Cloacal	APY23479.1	81.9	281	9.04	Coronaviridae	Infectious_bronchitis_virus
	E100	Duck_Cloacal	AQY55830.1	81.9	281	9.02	Coronaviridae	Infectious_bronchitis_virus
	E100	Duck_Cloacal	AAO22155.1	81.9	281	9.02	Coronaviridae	Infectious_bronchitis_virus
	E100	Duck_Cloacal	APZ73706.1	81.9	281	9.01	Coronaviridae	Infectious_bronchitis_virus
	E100	Duck_Cloacal	ARI46292.1	81.9	281	9.01	Coronaviridae	Infectious_bronchitis_virus
	E100	Duck_Cloacal	AFY11698.1	81.9	281	9	Coronaviridae	Infectious_bronchitis_virus
	E100	Duck_Cloacal	AJR29313.1	81.9	281	9	Coronaviridae	Infectious_bronchitis_virus
	E100	Duck_Cloacal	AQY55857.1	81.9	281	9.01	Coronaviridae	Infectious_bronchitis_virus
	E100	Duck_Cloacal	ARS22410.1	84.5	281	8.33	Coronaviridae	Infectious_bronchitis_virus
	E100	Duck_Cloacal	QEQ13294.1	98.4	275.33	35.11	Orthoreovirus	Duck_reovirus
	E100	Duck_Cloacal	AKH40952.1	68	275.33	34.97	Orthoreovirus._REFERENCE_1_(residues_1_to_732)	Avian_orthoreovirus
	E100	Duck_Cloacal	QJX58167.1	67.6	275.33	37.87	Orthoreovirus._REFERENCE_1_(residues_1_to_676)	Avian_orthoreovirus
	E100	Duck_Cloacal	QJX58207.1	67.6	275.33	37.87	Orthoreovirus._REFERENCE_1_(residues_1_to_676)	Avian_orthoreovirus
	E100	Duck_Cloacal	AGO32034.1	68	275.33	34.97	Orthoreovirus._REFERENCE_1_(residues_1_to_732)	Avian_orthoreovirus
	E100	Duck_Cloacal	AAV49520.1	67.6	275.33	34.97	Orthoreovirus._REFERENCE_1_(residues_1_to_732)	Avian_orthoreovirus
	E100	Duck_Cloacal	QJX58187.1	67.6	275.33	34.88	Orthoreovirus._REFERENCE_1_(residues_1_to_734)	Avian_orthoreovirus
	E100	Duck_Cloacal	APD15450.1	67.2	275.33	35.85	Orthoreovirus._REFERENCE_1_(residues_1_to_714)	Avian_orthoreovirus
	E100	Duck_Cloacal	AJF23509.1	67.2	275.33	34.97	Orthoreovirus._REFERENCE_1_(residues_1_to_732)	Avian_orthoreovirus
	E100	Duck_Cloacal	APD15438.1	67.2	275.33	34.97	Orthoreovirus._REFERENCE_1_(residues_1_to_732)	Avian_orthoreovirus
	E100	Duck_Cloacal	AAV49515.1	67.2	275.33	34.97	Orthoreovirus._REFERENCE_1_(residues_1_to_732)	Avian_orthoreovirus
	E100	Duck_Cloacal	ANB27693.1	67.6	275.33	34.97	Orthoreovirus._REFERENCE_1_(residues_1_to_732)	Avian_orthoreovirus
	E100	Duck_Cloacal	APD15462.1	67.2	275.33	34.97	Orthoreovirus._REFERENCE_1_(residues_1_to_732)	Avian_orthoreovirus
	E100	Duck_Cloacal	QJX58217.1	66.4	275.33	37.87	Orthoreovirus._REFERENCE_1_(residues_1_to_676)	Avian_orthoreovirus
	E100	Duck_Cloacal	QDI74185.1	66.8	275.33	34.97	Orthoreovirus._REFERENCE_1_(residues_1_to_732)	Avian_orthoreovirus
	E100	Duck_Cloacal	AIS22907.1	66.8	275.33	34.97	Orthoreovirus._REFERENCE_1_(residues_1_to_732)	Avian_orthoreovirus
	E100	Duck_Cloacal	AMB37191.1	67.2	275.33	34.97	Orthoreovirus._REFERENCE_1_(residues_1_to_732)	Avian_orthoreovirus
	E100	Duck_Cloacal	QDI74175.1	66.8	275.33	34.97	Orthoreovirus._REFERENCE_1_(residues_1_to_732)	Avian_orthoreovirus
	E100	Duck_Cloacal	AWV55506.1	66.8	275.33	34.97	Orthoreovirus._REFERENCE_1_(residues_1_to_732)	Avian_orthoreovirus
	E100	Duck_Cloacal	AKH03066.1	66.8	275.33	34.97	Orthoreovirus._REFERENCE_1_(residues_1_to_732)	Avian_orthoreovirus
	E100	Duck_Cloacal	AMB37201.1	66.4	275.33	34.97	Orthoreovirus._REFERENCE_1_(residues_1_to_732)	Avian_orthoreovirus
	E100	Duck_Cloacal	APD15426.1	66.8	275.33	34.97	Orthoreovirus._REFERENCE_1_(residues_1_to_732)	Avian_orthoreovirus
	E100	Duck_Cloacal	QDI74155.1	66.8	275.33	34.97	Orthoreovirus._REFERENCE_1_(residues_1_to_732)	Avian_orthoreovirus
	E100	Duck_Cloacal	AKH03102.1	66.8	275.33	34.97	Orthoreovirus._REFERENCE_1_(residues_1_to_732)	Avian_orthoreovirus
	E100	Duck_Cloacal	AKH03078.1	66.8	275.33	34.78	Orthoreovirus._REFERENCE_1_(residues_1_to_736)	Avian_orthoreovirus
	E100	Duck_Cloacal	AKQ98478.1	96.3	275	28.62	Coronaviridae	Pigeon-dominant_Coronavirus
	E100	Duck_Cloacal	AKQ98477.1	95.6	275	28.62	Coronaviridae	Pigeon-dominant_Coronavirus
	E100	Duck_Cloacal	AKQ98474.1	96	275	28.62	Coronaviridae	Duck-dominant_coronavirus
	E100	Duck_Cloacal	AKQ98475.1	95.2	275	28.62	Coronaviridae	Duck-dominant_coronavirus
	E100	Duck_Cloacal	AKQ98476.1	94.1	275	28.62	Coronaviridae	Pigeon-dominant_Coronavirus
	E100	Duck_Cloacal	ANO81442.1	99.6	275	10.29	Coronaviridae	Infectious_bronchitis_virus
	E100	Duck_Cloacal	AYD78148.1	99.6	275	10.29	Coronaviridae	Infectious_bronchitis_virus
	E100	Duck_Cloacal	QJE49265.1	99.6	275	10.29	Coronaviridae	Infectious_bronchitis_virus
	E100	Duck_Cloacal	ATJ01102.1	99.6	275	10.29	Coronaviridae	Infectious_bronchitis_virus
	E100	Duck_Cloacal	QDM02501.1	99.6	275	10.29	Coronaviridae	Infectious_bronchitis_virus
	E100	Duck_Cloacal	QCX41895.1	99.6	275	10.29	Coronaviridae	Infectious_bronchitis_virus
	E100	Duck_Cloacal	AHI85759.1	99.6	275	10.29	Coronaviridae	Infectious_bronchitis_virus
	E100	Duck_Cloacal	AKN20489.1	99.6	275	10.29	Coronaviridae	Infectious_bronchitis_virus
	E100	Duck_Cloacal	AXX83282.1	99.6	275	10.29	Coronaviridae	Infectious_bronchitis_virus
	E100	Duck_Cloacal	QCQ81101.1	99.6	275	10.19	Coronaviridae	Infectious_bronchitis_virus
	E100	Duck_Cloacal	AQY61368.1	99.6	275	5.96	Coronaviridae	Infectious_bronchitis_virus
	E100	Duck_Cloacal	ALC78737.1	99.6	275	4.17	Coronaviridae	Infectious_bronchitis_virus
	E100	Duck_Cloacal	APV46138.1	99.6	275	4.13	Coronaviridae	Infectious_bronchitis_virus
	E100	Duck_Cloacal	AJR29312.1	99.6	275	4.12	Coronaviridae	Infectious_bronchitis_virus
	E100	Duck_Cloacal	APY26744.1	99.6	275	4.12	Coronaviridae	Infectious_bronchitis_virus
	E100	Duck_Cloacal	APZ73669.1	99.6	275	4.12	Coronaviridae	Infectious_bronchitis_virus
	E100	Duck_Cloacal	APY26824.1	99.6	275	4.12	Coronaviridae	Infectious_bronchitis_virus
	E100	Duck_Cloacal	APZ73842.1	99.6	275	4.12	Coronaviridae	Infectious_bronchitis_virus
	E100	Duck_Cloacal	ATE90979.1	99.6	275	4.12	Coronaviridae	Avian_coronavirus
	E100	Duck_Cloacal	ATE90965.1	99.6	275	4.12	Coronaviridae	Avian_coronavirus
	E100	Duck_Cloacal	QEQ13294.1	97.3	256.33	34.84	Orthoreovirus	Duck_reovirus
	E100	Duck_Cloacal	AIT18600.1	62.2	256.33	34.7	Orthoreovirus._REFERENCE_1_(residues_1_to_732)	Avian_orthoreovirus
	E100	Duck_Cloacal	AMW77367.1	62.2	256.33	34.7	Orthoreovirus._REFERENCE_1_(residues_1_to_732)	Avian_orthoreovirus
	E100	Duck_Cloacal	QJX58187.1	62.2	256.33	34.6	Orthoreovirus._REFERENCE_1_(residues_1_to_734)	Avian_orthoreovirus
	E100	Duck_Cloacal	AIT18598.1	62.2	256.33	34.7	Orthoreovirus._REFERENCE_1_(residues_1_to_732)	Avian_orthoreovirus
	E100	Duck_Cloacal	QJX58217.1	61.4	256.33	37.57	Orthoreovirus._REFERENCE_1_(residues_1_to_676)	Avian_orthoreovirus
	E100	Duck_Cloacal	QDI74155.1	61.8	256.33	34.7	Orthoreovirus._REFERENCE_1_(residues_1_to_732)	Avian_orthoreovirus
	E100	Duck_Cloacal	QJX58207.1	61.4	256.33	37.57	Orthoreovirus._REFERENCE_1_(residues_1_to_676)	Avian_orthoreovirus
	E100	Duck_Cloacal	AAV49515.1	61.4	256.33	34.7	Orthoreovirus._REFERENCE_1_(residues_1_to_732)	Avian_orthoreovirus
	E100	Duck_Cloacal	ANB27693.1	61.4	256.33	34.7	Orthoreovirus._REFERENCE_1_(residues_1_to_732)	Avian_orthoreovirus
	E100	Duck_Cloacal	AMB37201.1	61.8	256.33	34.7	Orthoreovirus._REFERENCE_1_(residues_1_to_732)	Avian_orthoreovirus
	E100	Duck_Cloacal	QJX58167.1	61.4	256.33	37.57	Orthoreovirus._REFERENCE_1_(residues_1_to_676)	Avian_orthoreovirus
	E100	Duck_Cloacal	QDI74185.1	61.8	256.33	34.7	Orthoreovirus._REFERENCE_1_(residues_1_to_732)	Avian_orthoreovirus
	E100	Duck_Cloacal	AKH03066.1	61.4	256.33	34.7	Orthoreovirus._REFERENCE_1_(residues_1_to_732)	Avian_orthoreovirus
	E100	Duck_Cloacal	AIS22859.1	61.4	256.33	34.7	Orthoreovirus._REFERENCE_1_(residues_1_to_732)	Avian_orthoreovirus
	E100	Duck_Cloacal	AJF23509.1	61.4	256.33	34.7	Orthoreovirus._REFERENCE_1_(residues_1_to_732)	Avian_orthoreovirus
	E100	Duck_Cloacal	ABC01917.1	61.4	256.33	34.7	Orthoreovirus._REFERENCE_1_(residues_1_to_732)	Avian_orthoreovirus
	E100	Duck_Cloacal	AKH03078.1	61.4	256.33	34.51	Orthoreovirus._REFERENCE_1_(residues_1_to_736)	Avian_orthoreovirus
	E100	Duck_Cloacal	AIT18592.1	61.8	256.33	34.7	Orthoreovirus._REFERENCE_1_(residues_1_to_732)	Avian_orthoreovirus
	E100	Duck_Cloacal	QDI74175.1	61.4	256.33	34.7	Orthoreovirus._REFERENCE_1_(residues_1_to_732)	Avian_orthoreovirus
	E100	Duck_Cloacal	AAV49517.1	61	256.33	34.7	Orthoreovirus._REFERENCE_1_(residues_1_to_732)	Avian_orthoreovirus
	E100	Duck_Cloacal	AAV49520.1	61.4	256.33	34.7	Orthoreovirus._REFERENCE_1_(residues_1_to_732)	Avian_orthoreovirus
	E100	Duck_Cloacal	AKH03102.1	61	256.33	34.7	Orthoreovirus._REFERENCE_1_(residues_1_to_732)	Avian_orthoreovirus
	E100	Duck_Cloacal	AAV49521.1	61	256.33	34.7	Orthoreovirus._REFERENCE_1_(residues_1_to_732)	Avian_orthoreovirus
	E100	Duck_Cloacal	AAT52024.1	61.4	256.33	34.7	Orthoreovirus._REFERENCE_1_(residues_1_to_732)	Avian_orthoreovirus
	E100	Duck_Cloacal	AAQ96659.1	97	245.67	100	Coronaviridae	Infectious_bronchitis_virus
	E100	Duck_Cloacal	AAS67689.1	96.1	245.67	100	Coronaviridae	Infectious_bronchitis_virus
	E100	Duck_Cloacal	AAQ96664.1	96.6	245.67	100	Coronaviridae	Infectious_bronchitis_virus
	E100	Duck_Cloacal	AAQ96666.1	96.6	245.67	100	Coronaviridae	Infectious_bronchitis_virus
	E100	Duck_Cloacal	AKQ98476.1	96.3	245.67	25.68	Coronaviridae	Pigeon-dominant_Coronavirus
	E100	Duck_Cloacal	Q9WQ76.1	97	245.67	75.16	Coronaviridae	Turkey_coronavirus_(strain_Minnesota)
	E100	Duck_Cloacal	QJE49265.1	100	245.67	9.24	Coronaviridae	Infectious_bronchitis_virus
	E100	Duck_Cloacal	QCX41895.1	100	245.67	9.24	Coronaviridae	Infectious_bronchitis_virus
	E100	Duck_Cloacal	AXX83282.1	100	245.67	9.24	Coronaviridae	Infectious_bronchitis_virus
	E100	Duck_Cloacal	QDA76245.1	100	245.67	3.7	Coronaviridae	Infectious_bronchitis_virus
	E100	Duck_Cloacal	AQY55892.1	100	245.67	3.7	Coronaviridae	Infectious_bronchitis_virus
	E100	Duck_Cloacal	AZA07513.1	100	245.67	3.69	Coronaviridae	Infectious_bronchitis_virus
	E100	Duck_Cloacal	ARB66143.1	99.6	245.67	3.69	Coronaviridae	Infectious_bronchitis_virus
	E100	Duck_Cloacal	APY23487.1	99.6	245.67	3.7	Coronaviridae	Infectious_bronchitis_virus
	E100	Duck_Cloacal	AFY11697.1	99.6	245.67	3.7	Coronaviridae	Infectious_bronchitis_virus
	E100	Duck_Cloacal	ARB66170.1	99.6	245.67	3.69	Coronaviridae	Infectious_bronchitis_virus
	E100	Duck_Cloacal	APZ73741.1	99.6	245.67	3.69	Coronaviridae	Infectious_bronchitis_virus
	E100	Duck_Cloacal	ANO81442.1	99.6	245.67	9.24	Coronaviridae	Infectious_bronchitis_virus
	E100	Duck_Cloacal	APZ73669.1	99.6	245.67	3.7	Coronaviridae	Infectious_bronchitis_virus
	E100	Duck_Cloacal	APY26824.1	99.6	245.67	3.7	Coronaviridae	Infectious_bronchitis_virus
	E100	Duck_Cloacal	ANI87709.1	99.6	245.67	3.7	Coronaviridae	Infectious_bronchitis_virus
	E100	Duck_Cloacal	AHX26144.1	99.6	245.67	3.7	Coronaviridae	Infectious_bronchitis_virus
	E100	Duck_Cloacal	AQY61304.1	99.6	245.67	3.69	Coronaviridae	Infectious_bronchitis_virus
	E100	Duck_Cloacal	ARB66188.1	99.6	245.67	3.69	Coronaviridae	Infectious_bronchitis_virus
	E100	Duck_Cloacal	AQD20700.1	99.6	245.67	3.69	Coronaviridae	Infectious_bronchitis_virus
	E100	Duck_Cloacal	ABZ04164.1	92.4	237	100	Rotavirus	Avian_rotavirus_chicken/AR/SEP-853/06
	E100	Duck_Cloacal	ABZ04170.1	92.4	237	99.42	Rotavirus	Avian_rotavirus_chicken/NC/SEP-839/05
	E100	Duck_Cloacal	ABZ04166.1	91.2	237	100	Rotavirus	Avian_rotavirus_chicken/GA/SEP-791/05
	E100	Duck_Cloacal	ACN22287.1	94	237	100	Rotavirus._REFERENCE_1_(residues_1_to_168)	Rotavirus_A
	E100	Duck_Cloacal	AVT56258.1	92.3	237	100	Rotavirus	Avian_rotavirus_A
	E100	Duck_Cloacal	QIN53368.1	92.9	237	100	Rotavirus._REFERENCE_1_(residues_1_to_168)	Rotavirus_A
	E100	Duck_Cloacal	AVT56257.1	92.9	237	100	Rotavirus	Avian_rotavirus_A
	E100	Duck_Cloacal	BAB83747.1	92.3	237	100	Rotavirus	Avian_rotavirus_Ch-1
	E100	Duck_Cloacal	ABZ04163.1	91.2	237	100	Rotavirus	Avian_rotavirus_chicken/AR/SEP-841/05
	E100	Duck_Cloacal	ABZ04165.1	92.9	237	100	Rotavirus	Avian_rotavirus_chicken/DE/SEP-810/05
	E100	Duck_Cloacal	AEX30833.1	92.3	237	100	Rotavirus	Avian_rotavirus_A
	E100	Duck_Cloacal	ALE28824.1	93.5	237	100	Rotavirus	Avian_rotavirus_A
	E100	Duck_Cloacal	ABZ04169.1	91.1	237	100	Rotavirus	Avian_rotavirus_chicken/GA/SEP-865/06
	E100	Duck_Cloacal	ALE28825.1	92.9	237	100	Rotavirus	Avian_rotavirus_A
	E100	Duck_Cloacal	ABZ04167.1	90.9	237	100	Rotavirus	Avian_rotavirus_chicken/GA/SEP-863/06
	E100	Duck_Cloacal	AGM46570.1	90.5	237	100	Rotavirus	Avian_rotavirus_A
	E100	Duck_Cloacal	APW84991.1	92.2	237	100	Rotavirus	Avian_rotavirus_A
	E100	Duck_Cloacal	APW84963.1	90.9	237	100	Rotavirus	Avian_rotavirus_A
	E100	Duck_Cloacal	APW84967.1	93.4	237	100	Rotavirus	Avian_rotavirus_A
	E100	Duck_Cloacal	APW84987.1	92.7	237	100	Rotavirus	Avian_rotavirus_A
	E100	Duck_Cloacal	APW84973.1	92.1	237	100	Rotavirus	Avian_rotavirus_A
	E100	Duck_Cloacal	ASB51226.1	92.9	237	100	Rotavirus._REFERENCE_1_(residues_1_to_140)	Rotavirus_A
	E100	Duck_Cloacal	QKG02476.1	74	237	100	Rotavirus._REFERENCE_1_(residues_1_to_169)	Rotavirus_A
	E100	Duck_Cloacal	QEV81583.1	73.4	237	100	Rotavirus._REFERENCE_1_(residues_1_to_169)	Rotavirus_A
	E100	Duck_Cloacal	ASB51223.1	91.4	237	100	Rotavirus._REFERENCE_1_(residues_1_to_140)	Rotavirus_A
	E100	Duck_Cloacal	AIW53344.1	97.2	221.67	83.96	Rotavirus._REFERENCE_1_(residues_1_to_212)	Rotavirus_A
	E100	Duck_Cloacal	BAS67013.1	97.8	221.67	56.51	Rotavirus._REFERENCE_1	Rotavirus_A
	E100	Duck_Cloacal	ACN22285.1	97.8	221.67	56.51	Rotavirus._REFERENCE_1_(residues_1_to_315)	Rotavirus_A
	E100	Duck_Cloacal	QIN53366.1	96.6	221.67	56.51	Rotavirus._REFERENCE_1_(residues_1_to_315)	Rotavirus_A
	E100	Duck_Cloacal	QKG02474.1	89.3	221.67	56.19	Rotavirus._REFERENCE_1_(residues_1_to_315)	Rotavirus_A
	E100	Duck_Cloacal	QEV81581.1	88.1	221.67	56.19	Rotavirus._REFERENCE_1_(residues_1_to_315)	Rotavirus_A
	E100	Duck_Cloacal	AFX61463.1	64	221.67	55.21	Rotavirus	Human_rotavirus_A
	E100	Duck_Cloacal	AHB61217.1	63.2	221.67	53.37	Rotavirus._REFERENCE_1_(residues_1_to_326)	Rotavirus_A
	E100	Duck_Cloacal	QKE60131.1	63.8	221.67	54.89	Rotavirus	Human_rotavirus_A
	E100	Duck_Cloacal	BAN00225.1	63.2	221.67	55.06	Rotavirus	Human_rotavirus_A
	E100	Duck_Cloacal	BAX35950.1	63.2	221.67	53.05	Rotavirus	Human_rotavirus_A
	E100	Duck_Cloacal	ANN82707.1	65.4	221.67	56.18	Rotavirus._REFERENCE_1_(residues_1_to_283)	Rotavirus_A
	E100	Duck_Cloacal	AIW53368.1	39.8	221.67	92.43	Rotavirus._REFERENCE_1_(residues_1_to_185)	Rotavirus_D
	E100	Duck_Cloacal	AXL64569.1	40.4	221.67	55.16	Rotavirus._REFERENCE_1_(residues_1_to_310)	Rotavirus_D
	E100	Duck_Cloacal	AXF38709.1	39.5	221.67	61.25	Rotavirus._REFERENCE_1_(residues_1_to_289)	Rotavirus_D
	E100	Duck_Cloacal	YP_003896053.1	39.3	221.67	57.42	Rotavirus	Rotavirus_D_chicken/05V0049/DEU/2005
	E100	Duck_Cloacal	AXL64584.1	39.9	221.67	54.75	Rotavirus._REFERENCE_1_(residues_1_to_316)	Rotavirus_F
	E100	Duck_Cloacal	YP_008145316.1	39.9	221.67	54.4	Rotavirus	Rotavirus_F_chicken/03V0568/DEU/2003
	E100	Duck_Cloacal	AIW53378.1	38.2	221.67	87.37	Rotavirus._REFERENCE_1_(residues_1_to_198)	Rotavirus_F
	E100	Duck_Cloacal	AXL64586.1	38.7	221.67	54.4	Rotavirus._REFERENCE_1_(residues_1_to_318)	Rotavirus_F
	E100	Duck_Cloacal	ACN22282.1	95.5	210	34.32	Rotavirus._REFERENCE_1_(residues_1_to_577)	Rotavirus_A
	E100	Duck_Cloacal	AIW53343.1	94.4	210	35.11	Rotavirus._REFERENCE_1_(residues_1_to_564)	Rotavirus_A
	E100	Duck_Cloacal	QIN53363.1	94.9	210	34.32	Rotavirus._REFERENCE_1_(residues_1_to_577)	Rotavirus_A
	E100	Duck_Cloacal	QBZ68789.1	91.4	210	34.32	Rotavirus._REFERENCE_1_(residues_1_to_577)	Rotavirus_A
	E100	Duck_Cloacal	BAS67009.1	89.9	210	34.32	Rotavirus._REFERENCE_1	Rotavirus_A
	E100	Duck_Cloacal	AYA60735.1	53.3	210	34.2	Rotavirus._REFERENCE_1_(residues_1_to_576)	Rotavirus_A
	E100	Duck_Cloacal	QKG02471.1	52.8	210	34.2	Rotavirus._REFERENCE_1_(residues_1_to_576)	Rotavirus_A
	E100	Duck_Cloacal	ANK58247.1	52.3	210	34.2	Rotavirus	Avian_rotavirus_A
	E100	Duck_Cloacal	QEV81578.1	52.3	210	34.2	Rotavirus._REFERENCE_1_(residues_1_to_576)	Rotavirus_A
	E100	Duck_Cloacal	ART88836.1	95.3	210	19.91	Rotavirus._REFERENCE_1_(residues_1_to_432)	Rotavirus_A
	E100	Duck_Cloacal	ART88838.1	95	210	18.78	Rotavirus._REFERENCE_1_(residues_1_to_426)	Rotavirus_A
	E100	Duck_Cloacal	ART88830.1	95	210	18.78	Rotavirus._REFERENCE_1_(residues_1_to_426)	Rotavirus_A
	E100	Duck_Cloacal	ART88831.1	97	210	8.71	Rotavirus._REFERENCE_1_(residues_1_to_379)	Rotavirus_A
	E100	Duck_Cloacal	ART88834.1	90.6	210	8.44	Rotavirus._REFERENCE_1_(residues_1_to_379)	Rotavirus_A
	E100	Duck_Cloacal	QDX48043.1	96.9	199	94.61	Orthomyxoviridae	Influenza_A_virus
	E100	Duck_Cloacal	Q20NB9.1	96.4	199	95.54	Orthomyxoviridae	Influenza_A_virus_(A/duck/Czechoslovakia/1956(H4N6))
	E100	Duck_Cloacal	ACF25674.1	97.4	199	83.91	Orthomyxoviridae	Influenza_A_virus_(A/turkey/Minnesota/40550/1987(H5N2))
	E100	Duck_Cloacal	ATY72779.1	96.4	199	83.91	Orthomyxoviridae	Influenza_A_virus_(A/blue-winged_teal/Missouri/16OS2203/2016(H4N8))
	E100	Duck_Cloacal	ABO44172.1	96.4	199	83.91	Orthomyxoviridae	Influenza_A_virus_(A/turkey/Italy/3807/2004(H7N3))
	E100	Duck_Cloacal	ACY80153.1	96.4	199	83.91	Orthomyxoviridae	Influenza_A_virus_(A/mallard/NV/449567-5/2006(H5N2))
	E100	Duck_Cloacal	AAO33533.1	95.9	199	83.91	Orthomyxoviridae	Influenza_A_virus_(A/chicken/California/1316/2001(H6N2))
	E100	Duck_Cloacal	APC57884.1	95.9	199	83.91	Orthomyxoviridae	Influenza_A_virus_(A/black_duck/New_Jersey/1580/1978(H2N3))
	E100	Duck_Cloacal	AID48291.1	93.8	199	83.91	Orthomyxoviridae	Influenza_A_virus_(A/greylag_goose/Changsha/CS-1983/2013(H4N8))
	E100	Duck_Cloacal	QCO91730.1	94.8	199	83.91	Orthomyxoviridae	Influenza_A_virus
	E100	Duck_Cloacal	P08268.1	95.3	199	83.7	Orthomyxoviridae	Influenza_A_virus_(STRAIN_A/MYNAH/HANEDA-THAI/76)
	E100	Duck_Cloacal	AAK01109.1	96.8	199	83.48	Orthomyxoviridae	Influenza_A_virus_(A/chicken/Italy/367/97(H5N2))
	E100	Duck_Cloacal	AFD62879.1	90.7	199	88.94	Orthomyxoviridae	Influenza_A_virus_(A/duck/Hubei/5/2010(H6N6))
	E100	Duck_Cloacal	QDM35184.1	89.6	199	88.94	Orthomyxoviridae	Influenza_A_virus
	E100	Duck_Cloacal	ARD27222.1	96.2	199	83.11	Orthomyxoviridae	Influenza_A_virus_(A/wild_waterfowl/Korea/7/2010(H9N2))
	E100	Duck_Cloacal	QHU37032.1	91.2	199	85.78	Orthomyxoviridae	Influenza_A_virus
	E100	Duck_Cloacal	AFC98310.1	90.7	199	85.78	Orthomyxoviridae	Influenza_A_virus_(A/goose/Jiangsu/k0403/2010(H5N1))
	E100	Duck_Cloacal	AYU53926.1	89.6	199	88.94	Orthomyxoviridae	Influenza_A_virus
	E100	Duck_Cloacal	AHF20456.1	90.2	199	85.78	Orthomyxoviridae	Influenza_A_virus_(A/Cambodia/X0913301/2013(H5N1))
	E100	Duck_Cloacal	BBN70704.1	90.2	199	88.94	Orthomyxoviridae	Influenza_A_virus
	E100	Duck_Cloacal	QDM35146.1	88.6	199	88.94	Orthomyxoviridae	Influenza_A_virus
	E100	Duck_Cloacal	AWH12378.1	88.6	199	81.43	Orthomyxoviridae	Influenza_A_virus
	E100	Duck_Cloacal	BBN70644.1	88.6	199	81.43	Orthomyxoviridae	Influenza_A_virus
	E100	Duck_Cloacal	BBG57692.1	88.6	199	81.43	Orthomyxoviridae	Influenza_A_virus
	E100	Duck_Cloacal	AJJ90776.1	88.6	199	88.94	Orthomyxoviridae	Influenza_A_virus_(A/chicken/Dongguan/3235/2013(mixed))
	E100	Duck_Cloacal	APQ43009.1	95.7	191.67	88.89	Rotavirus._REFERENCE_1_(residues_1_to_207)	Rotavirus_A
	E100	Duck_Cloacal	ACC91689.1	95.7	191.67	88.46	Rotavirus._REFERENCE_1_(residues_1_to_208)	Rotavirus_A
	E100	Duck_Cloacal	ACC91692.1	95.1	191.67	88.46	Rotavirus._REFERENCE_1_(residues_1_to_208)	Rotavirus_A
	E100	Duck_Cloacal	APQ43013.1	94	191.67	91.09	Rotavirus._REFERENCE_1_(residues_1_to_202)	Rotavirus_A
	E100	Duck_Cloacal	ACC91693.1	92.4	191.67	88.46	Rotavirus._REFERENCE_1_(residues_1_to_208)	Rotavirus_A
	E100	Duck_Cloacal	APQ43014.1	90.8	191.67	88.46	Rotavirus._REFERENCE_1_(residues_1_to_208)	Rotavirus_A
	E100	Duck_Cloacal	APQ43012.1	90.2	191.67	91.09	Rotavirus._REFERENCE_1_(residues_1_to_202)	Rotavirus_A
	E100	Duck_Cloacal	BAA24145.1	65.5	191.67	88.99	Rotavirus	Avian_rotavirus_PO-13
	E100	Duck_Cloacal	QKG02477.1	62.9	191.67	88.99	Rotavirus._REFERENCE_1_(residues_1_to_218)	Rotavirus_A
	E100	Duck_Cloacal	BBA68516.1	44.6	191.67	93.94	Rotavirus._REFERENCE_1	Rotavirus_A
	E100	Duck_Cloacal	ADF43913.1	41.7	191.67	94.92	Rotavirus	Rotavirus_G9
	E100	Duck_Cloacal	AEG78632.1	43.4	191.67	92.51	Rotavirus._REFERENCE_1_(residues_1_to_187)	Rotavirus_A
	E100	Duck_Cloacal	ADB94663.1	42.7	191.67	94.18	Rotavirus	Human_rotavirus_Py942ASR06
	E100	Duck_Cloacal	AIW53381.1	28.6	191.67	76.17	Rotavirus._REFERENCE_1_(residues_1_to_193)	Rotavirus_F
	E100	Duck_Cloacal	AIW53383.1	30.9	191.67	56.25	Rotavirus._REFERENCE_1_(residues_1_to_144)	Rotavirus_F
	E100	Duck_Cloacal	AXF38714.1	98.9	190.33	15.34	Rotavirus._REFERENCE_1_(residues_1_to_1160)	Rotavirus_G
	E100	Duck_Cloacal	YP_008136242.1	96.6	190.33	15.34	Rotavirus	Rotavirus_G_chicken/03V0567/DEU/2003
	E100	Duck_Cloacal	ASV45194.1	95.5	190.33	15.34	Rotavirus._REFERENCE_1_(residues_1_to_1160)	Rotavirus_G
	E100	Duck_Cloacal	ASV45155.1	95.5	190.33	15.34	Rotavirus._REFERENCE_1_(residues_1_to_1160)	Rotavirus_G
	E100	Duck_Cloacal	AGW95854.1	96.6	190.33	15.34	Rotavirus	Rotavirus_G_pigeon/HK18
	E100	Duck_Cloacal	AHZ32877.1	96.6	190.33	15.34	Rotavirus._REFERENCE_1_(residues_1_to_1160)	Rotavirus_G
	E100	Duck_Cloacal	AXF38057.1	96.1	190.33	15.42	Rotavirus._REFERENCE_1_(residues_1_to_1161)	Rotavirus_G
	E100	Duck_Cloacal	AXF38730.1	85.4	190.33	15.4	Rotavirus._REFERENCE_1_(residues_1_to_1156)	Ruddy_turnstone_rotavirus
	E100	Duck_Cloacal	QQD36988.1	83.1	190.33	15.46	Rotavirus	Pacific_black_duck_rotavirus_G
	E100	Duck_Cloacal	QDY92347.1	80	190.33	12.59	Rotavirus	Wild_duck_Rotavirus_G-like
	E100	Duck_Cloacal	YP_008145313.1	37.4	190.33	17.22	Rotavirus	Rotavirus_F_chicken/03V0568/DEU/2003
	E100	Duck_Cloacal	AIW53371.1	36.9	190.33	17.31	Rotavirus._REFERENCE_1_(residues_1_to_1080)	Rotavirus_F
	E100	Duck_Cloacal	ANK58241.1	39	190.33	15.81	Rotavirus	Avian_rotavirus_A
	E100	Duck_Cloacal	AYV64405.1	39	190.33	15.79	Rotavirus._REFERENCE_1_(residues_1_to_1089)	Rotavirus_A
	E100	Duck_Cloacal	QEV81574.1	38.4	190.33	15.79	Rotavirus._REFERENCE_1_(residues_1_to_1089)	Rotavirus_A
	E100	Duck_Cloacal	AIW53337.1	38.4	190.33	15.87	Rotavirus._REFERENCE_1_(residues_1_to_1084)	Rotavirus_A
	E100	Duck_Cloacal	BAS66994.1	37.8	190.33	15.79	Rotavirus._REFERENCE_1	Rotavirus_A
	E100	Duck_Cloacal	ALR84975.1	38.4	190.33	15.79	Rotavirus._REFERENCE_1_(residues_1_to_1089)	Rotavirus_A
	E100	Duck_Cloacal	BAS67004.1	38.4	190.33	15.79	Rotavirus._REFERENCE_1	Rotavirus_A
	E100	Duck_Cloacal	AYV64394.1	38.4	190.33	15.79	Rotavirus._REFERENCE_1_(residues_1_to_1089)	Rotavirus_A
	E100	Duck_Cloacal	QIN53348.1	37.8	190.33	15.79	Rotavirus._REFERENCE_1_(residues_1_to_1089)	Rotavirus_A
	E100	Duck_Cloacal	BAS66986.1	37.2	190.33	15.79	Rotavirus._REFERENCE_1	Rotavirus_A
	E100	Duck_Cloacal	ACN22278.1	37.8	190.33	15.79	Rotavirus._REFERENCE_1_(residues_1_to_1089)	Rotavirus_A
	E100	Duck_Cloacal	QKG02467.1	38.4	190.33	15.79	Rotavirus._REFERENCE_1_(residues_1_to_1089)	Rotavirus_A
	E100	Duck_Cloacal	QIN53359.1	37.8	190.33	15.79	Rotavirus._REFERENCE_1_(residues_1_to_1089)	Rotavirus_A
	E100	Duck_Cloacal	AEO86767.1	93.4	181	4.58	Coronaviridae	Duck_coronavirus
	E100	Duck_Cloacal	AVI69484.1	92.8	181	2.73	Coronaviridae	Infectious_bronchitis_virus
	E100	Duck_Cloacal	ADI54954.1	92.8	181	4.58	Coronaviridae	Infectious_bronchitis_virus
	E100	Duck_Cloacal	AGK85497.1	92.3	181	2.73	Coronaviridae	Infectious_bronchitis_virus
	E100	Duck_Cloacal	APW81991.1	92.8	181	4.58	Coronaviridae	Infectious_bronchitis_virus
	E100	Duck_Cloacal	AHB73997.1	91.7	181	2.73	Coronaviridae	Infectious_bronchitis_virus
	E100	Duck_Cloacal	ACH72802.1	91.2	181	2.73	Coronaviridae	Infectious_bronchitis_virus
	E100	Duck_Cloacal	APP92727.1	91.2	181	2.73	Coronaviridae	Infectious_bronchitis_virus
	E100	Duck_Cloacal	QCQ81100.1	91.2	181	4.58	Coronaviridae	Infectious_bronchitis_virus
	E100	Duck_Cloacal	AXR85430.1	89	181	4.58	Coronaviridae	Infectious_bronchitis_virus
	E100	Duck_Cloacal	QKV27924.1	90.1	181	2.73	Coronaviridae	Infectious_bronchitis_virus
	E100	Duck_Cloacal	APY26744.1	89.5	181	2.73	Coronaviridae	Infectious_bronchitis_virus
	E100	Duck_Cloacal	CAZ86697.1	89.5	181	2.73	Coronaviridae	Infectious_bronchitis_virus_ITA/90254/2005
	E100	Duck_Cloacal	ARS23151.1	87.8	181	2.73	Coronaviridae	Infectious_bronchitis_virus
	E100	Duck_Cloacal	QIM61638.1	86.7	181	4.6	Coronaviridae	Avian_coronavirus
	E100	Duck_Cloacal	AXB38892.1	87.8	181	2.74	Coronaviridae	Avian_coronavirus
	E100	Duck_Cloacal	QOS02273.1	88.4	181	2.73	Coronaviridae	Avian_coronavirus_IA1162/2020
	E100	Duck_Cloacal	ADV71798.1	87.8	181	2.73	Coronaviridae	Infectious_bronchitis_virus
	E100	Duck_Cloacal	ADV71811.1	87.8	181	2.73	Coronaviridae	Infectious_bronchitis_virus
	E100	Duck_Cloacal	QLI33804.1	87.3	181	4.59	Coronaviridae	Infectious_bronchitis_virus
	E100	Duck_Cloacal	ADA83496.1	87.8	181	2.73	Coronaviridae	Infectious_bronchitis_virus
	E100	Duck_Cloacal	ADA83476.1	87.3	181	2.73	Coronaviridae	Infectious_bronchitis_virus
	E100	Duck_Cloacal	QKV27949.1	88.4	181	4.58	Coronaviridae	Infectious_bronchitis_virus
	E100	Duck_Cloacal	QDL88282.1	87.8	181	2.73	Coronaviridae	Infectious_bronchitis_virus
	E100	Duck_Cloacal	QKV27950.1	88.4	181	2.73	Coronaviridae	Infectious_bronchitis_virus
	E100	Duck_Cloacal	ANO81442.1	100	171	6.41	Coronaviridae	Infectious_bronchitis_virus
	E100	Duck_Cloacal	AYD78148.1	100	171	6.41	Coronaviridae	Infectious_bronchitis_virus
	E100	Duck_Cloacal	AWR92744.1	100	171	6.41	Coronaviridae	Infectious_bronchitis_virus
	E100	Duck_Cloacal	QJE49265.1	100	171	6.41	Coronaviridae	Infectious_bronchitis_virus
	E100	Duck_Cloacal	AHN49810.1	100	171	6.41	Coronaviridae	Infectious_bronchitis_virus
	E100	Duck_Cloacal	ATJ01102.1	100	171	6.41	Coronaviridae	Infectious_bronchitis_virus
	E100	Duck_Cloacal	QCX41895.1	100	171	6.41	Coronaviridae	Infectious_bronchitis_virus
	E100	Duck_Cloacal	ATJ01092.1	100	171	6.41	Coronaviridae	Infectious_bronchitis_virus
	E100	Duck_Cloacal	AHI85759.1	100	171	6.41	Coronaviridae	Infectious_bronchitis_virus
	E100	Duck_Cloacal	AKN20489.1	100	171	6.41	Coronaviridae	Infectious_bronchitis_virus
	E100	Duck_Cloacal	AFX59326.1	100	171	6.41	Coronaviridae	Infectious_bronchitis_virus
	E100	Duck_Cloacal	AXX83282.1	100	171	6.41	Coronaviridae	Infectious_bronchitis_virus
	E100	Duck_Cloacal	AGW81828.1	100	171	2.67	Coronaviridae	Infectious_bronchitis_virus
	E100	Duck_Cloacal	QJR96933.1	100	171	2.57	Coronaviridae	Infectious_bronchitis_virus
	E100	Duck_Cloacal	AQY55883.1	100	171	2.57	Coronaviridae	Infectious_bronchitis_virus
	E100	Duck_Cloacal	APV46138.1	100	171	2.57	Coronaviridae	Infectious_bronchitis_virus
	E100	Duck_Cloacal	QDA76245.1	100	171	2.57	Coronaviridae	Infectious_bronchitis_virus
	E100	Duck_Cloacal	AJR29312.1	100	171	2.57	Coronaviridae	Infectious_bronchitis_virus
	E100	Duck_Cloacal	APY26744.1	100	171	2.57	Coronaviridae	Infectious_bronchitis_virus
	E100	Duck_Cloacal	APZ73669.1	100	171	2.57	Coronaviridae	Infectious_bronchitis_virus
	E100	Duck_Cloacal	APY26824.1	100	171	2.57	Coronaviridae	Infectious_bronchitis_virus
	E100	Duck_Cloacal	APV46093.1	100	171	2.57	Coronaviridae	Infectious_bronchitis_virus
	E100	Duck_Cloacal	AGW81826.1	100	171	2.57	Coronaviridae	Infectious_bronchitis_virus
	E100	Duck_Cloacal	APY23487.1	100	171	2.57	Coronaviridae	Infectious_bronchitis_virus
	E100	Duck_Cloacal	APZ73842.1	100	171	2.57	Coronaviridae	Infectious_bronchitis_virus
	E100	Duck_Cloacal	AXF38714.1	94.2	162	13.36	Rotavirus._REFERENCE_1_(residues_1_to_1160)	Rotavirus_G
	E100	Duck_Cloacal	ASV45194.1	88.4	162	13.36	Rotavirus._REFERENCE_1_(residues_1_to_1160)	Rotavirus_G
	E100	Duck_Cloacal	ASV45155.1	88.4	162	13.36	Rotavirus._REFERENCE_1_(residues_1_to_1160)	Rotavirus_G
	E100	Duck_Cloacal	YP_008136242.1	88.4	162	13.36	Rotavirus	Rotavirus_G_chicken/03V0567/DEU/2003
	E100	Duck_Cloacal	AHZ32877.1	89	162	13.36	Rotavirus._REFERENCE_1_(residues_1_to_1160)	Rotavirus_G
	E100	Duck_Cloacal	AXF38057.1	89.7	162	13.35	Rotavirus._REFERENCE_1_(residues_1_to_1161)	Rotavirus_G
	E100	Duck_Cloacal	AGW95854.1	91	162	13.36	Rotavirus	Rotavirus_G_pigeon/HK18
	E100	Duck_Cloacal	QDY92347.1	64.6	162	13.98	Rotavirus	Wild_duck_Rotavirus_G-like
	E100	Duck_Cloacal	QQD36988.1	64	162	13.99	Rotavirus	Pacific_black_duck_rotavirus_G
	E100	Duck_Cloacal	AXF38730.1	63.9	162	13.41	Rotavirus._REFERENCE_1_(residues_1_to_1156)	Ruddy_turnstone_rotavirus
	E100	Duck_Cloacal	QAT77246.1	94.4	159	3.62	Coronaviridae	Infectious_bronchitis_virus
	E100	Duck_Cloacal	AQY55829.1	91.5	159	2.14	Coronaviridae	Infectious_bronchitis_virus
	E100	Duck_Cloacal	APX44037.1	90.8	159	2.14	Coronaviridae	Infectious_bronchitis_virus
	E100	Duck_Cloacal	APX44064.1	90.8	159	2.14	Coronaviridae	Infectious_bronchitis_virus
	E100	Duck_Cloacal	ANI87710.1	90.2	159	3.62	Coronaviridae	Infectious_bronchitis_virus
	E100	Duck_Cloacal	ANI87709.1	90.2	159	2.16	Coronaviridae	Infectious_bronchitis_virus
	E100	Duck_Cloacal	QDA76272.1	88.4	159	2.2	Coronaviridae	Infectious_bronchitis_virus
	E100	Duck_Cloacal	QDA76281.1	88.4	159	2.2	Coronaviridae	Infectious_bronchitis_virus
	E100	Duck_Cloacal	APW85775.1	89.5	159	2.16	Coronaviridae	Infectious_bronchitis_virus
	E100	Duck_Cloacal	APY23505.1	89.5	159	2.16	Coronaviridae	Infectious_bronchitis_virus
	E100	Duck_Cloacal	APY23496.1	89.5	159	2.16	Coronaviridae	Infectious_bronchitis_virus
	E100	Duck_Cloacal	AQD20745.1	89.5	159	2.16	Coronaviridae	Infectious_bronchitis_virus
	E100	Duck_Cloacal	APY23568.1	89.5	159	2.16	Coronaviridae	Infectious_bronchitis_virus
	E100	Duck_Cloacal	APZ73750.1	89.5	159	2.16	Coronaviridae	Infectious_bronchitis_virus
	E100	Duck_Cloacal	APZ73705.1	90.1	159	2.14	Coronaviridae	Infectious_bronchitis_virus
	E100	Duck_Cloacal	QQD79811.1	89.5	159	3.62	Coronaviridae	Infectious_bronchitis_virus
	E100	Duck_Cloacal	AIY51826.1	87	159	3.68	Coronaviridae	Infectious_bronchitis_virus
	E100	Duck_Cloacal	APY26842.1	89.5	159	2.16	Coronaviridae	Infectious_bronchitis_virus
	E100	Duck_Cloacal	AHX26144.1	89.5	159	2.16	Coronaviridae	Infectious_bronchitis_virus
	E100	Duck_Cloacal	APZ73687.1	89.5	159	2.16	Coronaviridae	Infectious_bronchitis_virus
	E100	Duck_Cloacal	APY26833.1	89.5	159	2.16	Coronaviridae	Infectious_bronchitis_virus
	E100	Duck_Cloacal	APY23595.1	89.5	159	2.16	Coronaviridae	Infectious_bronchitis_virus
	E100	Duck_Cloacal	APX44055.1	90.9	159	2.16	Coronaviridae	Infectious_bronchitis_virus
	E100	Duck_Cloacal	AFX59325.1	89.5	159	3.62	Coronaviridae	Infectious_bronchitis_virus
	E100	Duck_Cloacal	APV46138.1	89.5	159	2.16	Coronaviridae	Infectious_bronchitis_virus
	E100	Duck_Cloacal	APD15411.1	100	146.33	11.3	Orthoreovirus._REFERENCE_1_(residues_1_to_1283)	Avian_orthoreovirus
	E100	Duck_Cloacal	QQD36973.1	100	146.33	11.28	Orthoreovirus._REFERENCE_1_(residues_1_to_1285)	Pacific_black_duck_orthoreovirus
	E100	Duck_Cloacal	APD15447.1	100	146.33	11.24	Orthoreovirus._REFERENCE_1_(residues_1_to_1290)	Avian_orthoreovirus
	E100	Duck_Cloacal	APD15483.1	100	146.33	11.23	Orthoreovirus._REFERENCE_1_(residues_1_to_1291)	Avian_orthoreovirus
	E100	Duck_Cloacal	AGH25585.1	100	146.33	11.21	Orthoreovirus	Duck_reovirus_NP03/CHN/2009
	E100	Duck_Cloacal	AII00817.1	100	146.33	11.21	Orthoreovirus._REFERENCE_1_(residues_1_to_1293)	Avian_orthoreovirus
	E100	Duck_Cloacal	AGO58392.1	100	146.33	11.21	Orthoreovirus	Muscovy_duck_reovirus
	E100	Duck_Cloacal	APD15387.1	100	146.33	11.21	Orthoreovirus._REFERENCE_1_(residues_1_to_1293)	Avian_orthoreovirus
	E100	Duck_Cloacal	AII00823.1	100	146.33	11.21	Orthoreovirus._REFERENCE_1_(residues_1_to_1293)	Avian_orthoreovirus
	E100	Duck_Cloacal	AMW77364.1	100	146.33	11.21	Orthoreovirus._REFERENCE_1_(residues_1_to_1293)	Avian_orthoreovirus
	E100	Duck_Cloacal	AII00815.1	100	146.33	11.21	Orthoreovirus._REFERENCE_1_(residues_1_to_1293)	Avian_orthoreovirus
	E100	Duck_Cloacal	AII00821.1	100	146.33	11.21	Orthoreovirus._REFERENCE_1_(residues_1_to_1293)	Avian_orthoreovirus
	E100	Duck_Cloacal	AAV52827.1	100	146.33	11.21	Orthoreovirus	Avian_orthoreovirus_strain_OS161
	E100	Duck_Cloacal	AJW82011.1	100	146.33	11.21	Orthoreovirus._REFERENCE_1_(residues_1_to_1293)	Avian_orthoreovirus
	E100	Duck_Cloacal	APD15423.1	100	146.33	11.21	Orthoreovirus._REFERENCE_1_(residues_1_to_1293)	Avian_orthoreovirus
	E100	Duck_Cloacal	QJX58194.1	100	146.33	11.21	Orthoreovirus._REFERENCE_1_(residues_1_to_1293)	Avian_orthoreovirus
	E100	Duck_Cloacal	QLH56048.1	100	146.33	11.21	Orthoreovirus	Duck_reovirus
	E100	Duck_Cloacal	QJX58214.1	100	146.33	11.21	Orthoreovirus._REFERENCE_1_(residues_1_to_1293)	Avian_orthoreovirus
	E100	Duck_Cloacal	ANB27690.1	100	146.33	11.21	Orthoreovirus._REFERENCE_1_(residues_1_to_1293)	Avian_orthoreovirus
	E100	Duck_Cloacal	QAU51271.1	100	146.33	11.21	Orthoreovirus	Muscovy_duck_reovirus
	E100	Duck_Cloacal	AWV55513.1	100	146.33	11.21	Orthoreovirus._REFERENCE_1_(residues_1_to_1293)	Avian_orthoreovirus
	E100	Duck_Cloacal	AIS22904.1	100	146.33	11.21	Orthoreovirus._REFERENCE_1_(residues_1_to_1293)	Avian_orthoreovirus
	E100	Duck_Cloacal	AKH40949.1	100	146.33	11.21	Orthoreovirus._REFERENCE_1_(residues_1_to_1293)	Avian_orthoreovirus
	E100	Duck_Cloacal	APD15459.1	100	146.33	11.21	Orthoreovirus._REFERENCE_1_(residues_1_to_1293)	Avian_orthoreovirus
	E100	Duck_Cloacal	AMB37188.1	100	146.33	11.21	Orthoreovirus._REFERENCE_1_(residues_1_to_1293)	Avian_orthoreovirus
	E100	Duck_Cloacal	ACH72477.1	98.6	138	10.74	Orthoreovirus._REFERENCE_1_(residues_1_to_1285)	Avian_orthoreovirus
	E100	Duck_Cloacal	AWD39654.1	97.8	138	10.74	Orthoreovirus._REFERENCE_1_(residues_1_to_1285)	Avian_orthoreovirus
	E100	Duck_Cloacal	APD15389.1	98.6	138	10.74	Orthoreovirus._REFERENCE_1_(residues_1_to_1285)	Avian_orthoreovirus
	E100	Duck_Cloacal	AMW77366.1	98.6	138	10.74	Orthoreovirus._REFERENCE_1_(residues_1_to_1285)	Avian_orthoreovirus
	E100	Duck_Cloacal	QDI74154.1	97.8	138	10.74	Orthoreovirus._REFERENCE_1_(residues_1_to_1285)	Avian_orthoreovirus
	E100	Duck_Cloacal	AKS26186.1	97.8	138	10.74	Orthoreovirus._REFERENCE_1_(residues_1_to_1285)	Avian_orthoreovirus
	E100	Duck_Cloacal	APD15437.1	97.1	138	10.74	Orthoreovirus._REFERENCE_1_(residues_1_to_1285)	Avian_orthoreovirus
	E100	Duck_Cloacal	APD15485.1	97.1	138	10.74	Orthoreovirus._REFERENCE_1_(residues_1_to_1285)	Avian_orthoreovirus
	E100	Duck_Cloacal	QJX58156.1	97.1	138	10.74	Orthoreovirus._REFERENCE_1_(residues_1_to_1285)	Avian_orthoreovirus
	E100	Duck_Cloacal	QJX58246.1	97.1	138	10.74	Orthoreovirus._REFERENCE_1_(residues_1_to_1285)	Avian_orthoreovirus
	E100	Duck_Cloacal	QJX58186.1	97.1	138	10.74	Orthoreovirus._REFERENCE_1_(residues_1_to_1285)	Avian_orthoreovirus
	E100	Duck_Cloacal	AIS22906.1	97.1	138	10.74	Orthoreovirus._REFERENCE_1_(residues_1_to_1285)	Avian_orthoreovirus
	E100	Duck_Cloacal	QJX58206.1	97.1	138	10.74	Orthoreovirus._REFERENCE_1_(residues_1_to_1285)	Avian_orthoreovirus
	E100	Duck_Cloacal	QDI02258.1	97.1	138	10.74	Orthoreovirus._REFERENCE_1_(residues_1_to_1285)	Avian_orthoreovirus
	E100	Duck_Cloacal	APD15449.1	97.1	138	11	Orthoreovirus._REFERENCE_1_(residues_1_to_1255)	Avian_orthoreovirus
	E100	Duck_Cloacal	AJF23508.1	96.4	138	10.74	Orthoreovirus._REFERENCE_1_(residues_1_to_1285)	Avian_orthoreovirus
	E100	Duck_Cloacal	QJX58166.1	95.7	138	10.74	Orthoreovirus._REFERENCE_1_(residues_1_to_1285)	Avian_orthoreovirus
	E100	Duck_Cloacal	ANB27692.1	97.1	138	10.74	Orthoreovirus._REFERENCE_1_(residues_1_to_1285)	Avian_orthoreovirus
	E100	Duck_Cloacal	QDI74184.1	96.4	138	10.74	Orthoreovirus._REFERENCE_1_(residues_1_to_1285)	Avian_orthoreovirus
	E100	Duck_Cloacal	QJX58216.1	97.1	138	10.74	Orthoreovirus._REFERENCE_1_(residues_1_to_1285)	Avian_orthoreovirus
	E100	Duck_Cloacal	AMB37200.1	96.4	138	10.74	Orthoreovirus._REFERENCE_1_(residues_1_to_1285)	Avian_orthoreovirus
	E100	Duck_Cloacal	ABB71577.1	95.7	138	10.74	Orthoreovirus._REFERENCE_1_(residues_1_to_1285)	Avian_orthoreovirus
	E100	Duck_Cloacal	AMB37190.1	95.7	138	10.74	Orthoreovirus._REFERENCE_1_(residues_1_to_1285)	Avian_orthoreovirus
	E100	Duck_Cloacal	ABB71578.1	94.9	138	10.74	Orthoreovirus._REFERENCE_1_(residues_1_to_1285)	Avian_orthoreovirus
	E100	Duck_Cloacal	AII00800.1	90.6	138	10.74	Orthoreovirus._REFERENCE_1_(residues_1_to_1285)	Avian_orthoreovirus
	E100	Duck_Cloacal	BAS67004.1	98.2	118.33	10.38	Rotavirus._REFERENCE_1	Rotavirus_A
	E100	Duck_Cloacal	QIN53348.1	98.2	118.33	10.38	Rotavirus._REFERENCE_1_(residues_1_to_1089)	Rotavirus_A
	E100	Duck_Cloacal	ACN22278.1	98.2	118.33	10.38	Rotavirus._REFERENCE_1_(residues_1_to_1089)	Rotavirus_A
	E100	Duck_Cloacal	QIN53359.1	98.2	118.33	10.38	Rotavirus._REFERENCE_1_(residues_1_to_1089)	Rotavirus_A
	E100	Duck_Cloacal	AIW53337.1	97.3	118.33	10.42	Rotavirus._REFERENCE_1_(residues_1_to_1084)	Rotavirus_A
	E100	Duck_Cloacal	BAS66986.1	94.7	118.33	10.38	Rotavirus._REFERENCE_1	Rotavirus_A
	E100	Duck_Cloacal	ALR84975.1	92.9	118.33	10.38	Rotavirus._REFERENCE_1_(residues_1_to_1089)	Rotavirus_A
	E100	Duck_Cloacal	QEV81574.1	92.9	118.33	10.38	Rotavirus._REFERENCE_1_(residues_1_to_1089)	Rotavirus_A
	E100	Duck_Cloacal	QKG02467.1	92.9	118.33	10.38	Rotavirus._REFERENCE_1_(residues_1_to_1089)	Rotavirus_A
	E100	Duck_Cloacal	AYV64394.1	92.9	118.33	10.38	Rotavirus._REFERENCE_1_(residues_1_to_1089)	Rotavirus_A
	E100	Duck_Cloacal	ANK58241.1	92	118.33	10.39	Rotavirus	Avian_rotavirus_A
	E100	Duck_Cloacal	AYV64405.1	92	118.33	10.38	Rotavirus._REFERENCE_1_(residues_1_to_1089)	Rotavirus_A
	E100	Duck_Cloacal	BAS66994.1	91.2	118.33	10.38	Rotavirus._REFERENCE_1	Rotavirus_A
	E100	Duck_Cloacal	AGA19160.1	91.2	118.33	10.38	Rotavirus	Rotavirus_A_pheasant-tc/GER/10V0112H5/2010/G23P[37]
	E100	Duck_Cloacal	QHB13133.1	85.7	118.33	43.92	Rotavirus	Bovine_rotavirus_A
	E100	Duck_Cloacal	ART88841.1	96.1	118.33	21.03	Rotavirus._REFERENCE_1_(residues_1_to_485)	Rotavirus_A
	E100	Duck_Cloacal	ART88849.1	94.1	118.33	21.25	Rotavirus._REFERENCE_1_(residues_1_to_480)	Rotavirus_A
	E100	Duck_Cloacal	ART88843.1	93.1	118.33	21.07	Rotavirus._REFERENCE_1_(residues_1_to_484)	Rotavirus_A
	E100	Duck_Cloacal	ART88840.1	96	118.33	20.89	Rotavirus._REFERENCE_1_(residues_1_to_474)	Rotavirus_A
	E100	Duck_Cloacal	AXS77073.1	88.4	118.33	10.29	Rotavirus._REFERENCE_1_(residues_1_to_1088)	Rotavirus_A
	E100	Duck_Cloacal	BAT21454.1	87.5	118.33	10.29	Rotavirus	Human_rotavirus_A
	E100	Duck_Cloacal	ABU48679.1	88.4	118.33	10.29	Rotavirus._REFERENCE_1_(residues_1_to_1088)	Rotavirus_A
	E100	Duck_Cloacal	BCD71364.1	87.5	118.33	10.27	Rotavirus	Human_rotavirus_A
	E100	Duck_Cloacal	ABU49746.1	87.5	118.33	10.29	Rotavirus._REFERENCE_1_(residues_1_to_1088)	Rotavirus_A
	E100	Duck_Cloacal	AHV80035.1	86.6	118.33	10.29	Rotavirus._REFERENCE_1_(residues_1_to_1088)	Rotavirus_A
	E100	Duck_Cloacal	QCX41896.1	95.6	114.67	9.46	Coronaviridae	Infectious_bronchitis_virus
	E100	Duck_Cloacal	ACV87265.1	73.3	114.67	9.46	Coronaviridae	Turkey_coronavirus
	E100	Duck_Cloacal	CCN27367.1	73.7	114.67	9.44	Coronaviridae	Guinea_fowl_coronavirus_GfCoV/FR/2011
	E100	Duck_Cloacal	AYC44319.1	71.9	114.67	9.52	Coronaviridae	Guinea_fowl_coronavirus
	E100	Duck_Cloacal	AIL92611.1	66.7	114.67	9.48	Coronaviridae	Turkey_coronavirus
	E100	Duck_Cloacal	ALQ43515.1	30.8	114.67	7.6	Coronaviridae	European_turkey_coronavirus_080385d
	E100	Duck_Cloacal	ADK88938.1	33.3	114.67	7.26	Coronaviridae	Turkey_coronavirus
	E100	Duck_Cloacal	YP_009825008.1	28.4	114.67	6.8	Coronaviridae	Duck_coronavirus
	E100	Duck_Cloacal	AKS26186.1	97.2	109	8.4	Orthoreovirus._REFERENCE_1_(residues_1_to_1285)	Avian_orthoreovirus
	E100	Duck_Cloacal	APD15437.1	96.3	109	8.4	Orthoreovirus._REFERENCE_1_(residues_1_to_1285)	Avian_orthoreovirus
	E100	Duck_Cloacal	APD15485.1	95.4	109	8.4	Orthoreovirus._REFERENCE_1_(residues_1_to_1285)	Avian_orthoreovirus
	E100	Duck_Cloacal	QDI74154.1	96.3	109	8.4	Orthoreovirus._REFERENCE_1_(residues_1_to_1285)	Avian_orthoreovirus
	E100	Duck_Cloacal	QJX58216.1	96.3	109	8.4	Orthoreovirus._REFERENCE_1_(residues_1_to_1285)	Avian_orthoreovirus
	E100	Duck_Cloacal	QDI02258.1	96.3	109	8.4	Orthoreovirus._REFERENCE_1_(residues_1_to_1285)	Avian_orthoreovirus
	E100	Duck_Cloacal	APD15389.1	95.4	109	8.4	Orthoreovirus._REFERENCE_1_(residues_1_to_1285)	Avian_orthoreovirus
	E100	Duck_Cloacal	AMW77366.1	95.4	109	8.4	Orthoreovirus._REFERENCE_1_(residues_1_to_1285)	Avian_orthoreovirus
	E100	Duck_Cloacal	ANB27692.1	93.5	109	8.4	Orthoreovirus._REFERENCE_1_(residues_1_to_1285)	Avian_orthoreovirus
	E100	Duck_Cloacal	AMB37190.1	94.4	109	8.4	Orthoreovirus._REFERENCE_1_(residues_1_to_1285)	Avian_orthoreovirus
	E100	Duck_Cloacal	QJX58156.1	94.4	109	8.4	Orthoreovirus._REFERENCE_1_(residues_1_to_1285)	Avian_orthoreovirus
	E100	Duck_Cloacal	ACH72477.1	93.5	109	8.4	Orthoreovirus._REFERENCE_1_(residues_1_to_1285)	Avian_orthoreovirus
	E100	Duck_Cloacal	ABB71578.1	91.7	109	8.4	Orthoreovirus._REFERENCE_1_(residues_1_to_1285)	Avian_orthoreovirus
	E100	Duck_Cloacal	AIS22906.1	92.6	109	8.4	Orthoreovirus._REFERENCE_1_(residues_1_to_1285)	Avian_orthoreovirus
	E100	Duck_Cloacal	AMB37200.1	92.6	109	8.4	Orthoreovirus._REFERENCE_1_(residues_1_to_1285)	Avian_orthoreovirus
	E100	Duck_Cloacal	ABB71577.1	90.7	109	8.4	Orthoreovirus._REFERENCE_1_(residues_1_to_1285)	Avian_orthoreovirus
	E100	Duck_Cloacal	QJX58166.1	93.5	109	8.4	Orthoreovirus._REFERENCE_1_(residues_1_to_1285)	Avian_orthoreovirus
	E100	Duck_Cloacal	QDI74184.1	91.7	109	8.4	Orthoreovirus._REFERENCE_1_(residues_1_to_1285)	Avian_orthoreovirus
	E100	Duck_Cloacal	QJX58206.1	90.7	109	8.4	Orthoreovirus._REFERENCE_1_(residues_1_to_1285)	Avian_orthoreovirus
	E100	Duck_Cloacal	QJX58186.1	90.7	109	8.4	Orthoreovirus._REFERENCE_1_(residues_1_to_1285)	Avian_orthoreovirus
	E100	Duck_Cloacal	APD15449.1	90.7	109	8.61	Orthoreovirus._REFERENCE_1_(residues_1_to_1255)	Avian_orthoreovirus
	E100	Duck_Cloacal	AJF23508.1	90.7	109	8.4	Orthoreovirus._REFERENCE_1_(residues_1_to_1285)	Avian_orthoreovirus
	E100	Duck_Cloacal	QJX58246.1	90.7	109	8.4	Orthoreovirus._REFERENCE_1_(residues_1_to_1285)	Avian_orthoreovirus
	E100	Duck_Cloacal	AWD39654.1	89.8	109	8.4	Orthoreovirus._REFERENCE_1_(residues_1_to_1285)	Avian_orthoreovirus
	E100	Duck_Cloacal	AII00800.1	85.2	109	8.4	Orthoreovirus._REFERENCE_1_(residues_1_to_1285)	Avian_orthoreovirus
	E100	Duck_Cloacal	YP_008136239.1	95.2	106.33	58.01	Rotavirus	Rotavirus_G_chicken/03V0567/DEU/2003
	E100	Duck_Cloacal	AHZ32876.1	95.2	106.33	58.01	Rotavirus._REFERENCE_1_(residues_1_to_181)	Rotavirus_G
	E100	Duck_Cloacal	AXF38725.1	84.8	106.33	58.01	Rotavirus._REFERENCE_1_(residues_1_to_181)	Rotavirus_G
	E100	Duck_Cloacal	ASV45166.1	72.4	106.33	58.01	Rotavirus._REFERENCE_1_(residues_1_to_181)	Rotavirus_G
	E100	Duck_Cloacal	QDY92357.1	57.5	106.33	42.55	Rotavirus	Wild_duck_Rotavirus_G-like
	E100	Duck_Cloacal	QQD36999.1	56.3	106.33	43.72	Rotavirus	Pacific_black_duck_rotavirus_G
	E100	Duck_Cloacal	ACN22285.1	97.8	105.33	28.57	Rotavirus._REFERENCE_1_(residues_1_to_315)	Rotavirus_A
	E100	Duck_Cloacal	QIN53366.1	97.8	105.33	28.57	Rotavirus._REFERENCE_1_(residues_1_to_315)	Rotavirus_A
	E100	Duck_Cloacal	BAS67013.1	96.7	105.33	28.57	Rotavirus._REFERENCE_1	Rotavirus_A
	E100	Duck_Cloacal	QEV81581.1	85.6	105.33	28.57	Rotavirus._REFERENCE_1_(residues_1_to_315)	Rotavirus_A
	E100	Duck_Cloacal	QKG02474.1	84.4	105.33	28.57	Rotavirus._REFERENCE_1_(residues_1_to_315)	Rotavirus_A
	E100	Duck_Cloacal	AHB61217.1	54.7	105.33	29.14	Rotavirus._REFERENCE_1_(residues_1_to_326)	Rotavirus_A
	E100	Duck_Cloacal	BAX35950.1	53.7	105.33	28.96	Rotavirus	Human_rotavirus_A
	E100	Duck_Cloacal	QKE60131.1	52.7	105.33	28.71	Rotavirus	Human_rotavirus_A
	E100	Duck_Cloacal	AFX61463.1	52.7	105.33	28.71	Rotavirus	Human_rotavirus_A
	E100	Duck_Cloacal	BAN00225.1	51.1	105.33	28.48	Rotavirus	Human_rotavirus_A
	E100	Duck_Cloacal	ANN82707.1	49.4	105.33	27.92	Rotavirus._REFERENCE_1_(residues_1_to_283)	Rotavirus_A
	E100	Duck_Cloacal	YP_003896053.1	40.4	105.33	28.71	Rotavirus	Rotavirus_D_chicken/05V0049/DEU/2005
	E100	Duck_Cloacal	AXL64569.1	38.2	105.33	28.71	Rotavirus._REFERENCE_1_(residues_1_to_310)	Rotavirus_D
	E100	Duck_Cloacal	AXF38709.1	43.8	105.33	22.15	Rotavirus._REFERENCE_1_(residues_1_to_289)	Rotavirus_D
	E100	Duck_Cloacal	YP_008145316.1	28	105.33	29.25	Rotavirus	Rotavirus_F_chicken/03V0568/DEU/2003
	E100	Duck_Cloacal	AXL64586.1	28	105.33	29.25	Rotavirus._REFERENCE_1_(residues_1_to_318)	Rotavirus_F
	E100	Duck_Cloacal	YP_009825006.1	99	105	1.56	Coronaviridae	Duck_coronavirus
	E100	Duck_Cloacal	QDY92358.1	97.1	105	1.56	Coronaviridae	Avian_coronavirus
	E100	Duck_Cloacal	QDY92334.1	96.2	105	1.56	Coronaviridae	Avian_coronavirus
	E100	Duck_Cloacal	QEG79146.1	81.7	105	2.89	Coronaviridae._REFERENCE_1_(residues_1_to_3594)	Gull_coronavirus
	E100	Duck_Cloacal	QKV27949.1	62	105	2.53	Coronaviridae	Infectious_bronchitis_virus
	E100	Duck_Cloacal	QDA76326.1	59.2	105	1.55	Coronaviridae	Infectious_bronchitis_virus
	E100	Duck_Cloacal	QDA76290.1	59.2	105	1.55	Coronaviridae	Infectious_bronchitis_virus
	E100	Duck_Cloacal	QKV27950.1	62	105	1.51	Coronaviridae	Infectious_bronchitis_virus
	E100	Duck_Cloacal	APY23532.1	61	105	1.51	Coronaviridae	Infectious_bronchitis_virus
	E100	Duck_Cloacal	APZ73705.1	61	105	1.51	Coronaviridae	Infectious_bronchitis_virus
	E100	Duck_Cloacal	AQY61304.1	57.3	105	1.55	Coronaviridae	Infectious_bronchitis_virus
	E100	Duck_Cloacal	AXT92414.1	59.2	105	1.55	Coronaviridae	Infectious_bronchitis_virus
	E100	Duck_Cloacal	ADV71798.1	60.2	105	1.55	Coronaviridae	Infectious_bronchitis_virus
	E100	Duck_Cloacal	QDQ69184.1	60.2	105	1.55	Coronaviridae	Infectious_bronchitis_virus
	E100	Duck_Cloacal	ADV71811.1	60.2	105	1.55	Coronaviridae	Infectious_bronchitis_virus
	E100	Duck_Cloacal	AYS76103.1	59.2	105	2.61	Coronaviridae	Infectious_bronchitis_virus
	E100	Duck_Cloacal	ACC94324.1	60.8	105	1.54	Coronaviridae	Infectious_bronchitis_virus
	E100	Duck_Cloacal	QGX07409.1	57.3	105	1.56	Coronaviridae	Infectious_bronchitis_virus
	E100	Duck_Cloacal	AKV60428.1	60.8	105	1.54	Coronaviridae	Infectious_bronchitis_virus
	E100	Duck_Cloacal	AFQ30998.1	60.2	105	2.61	Coronaviridae	Infectious_bronchitis_virus
	E100	Duck_Cloacal	ABW75124.1	59.2	105	1.56	Coronaviridae	Turkey_coronavirus
	E100	Duck_Cloacal	APX44037.1	58.3	105	1.55	Coronaviridae	Infectious_bronchitis_virus
	E100	Duck_Cloacal	APX44064.1	58.3	105	1.55	Coronaviridae	Infectious_bronchitis_virus
	E100	Duck_Cloacal	ARS22458.1	60.2	105	1.55	Coronaviridae	Infectious_bronchitis_virus
	E100	Duck_Cloacal	QAA92385.1	58.3	105	2.61	Coronaviridae	Infectious_bronchitis_virus
	E100	Duck_Cloacal	ASV45162.1	85.9	101.67	23.29	Rotavirus._REFERENCE_1_(residues_1_to_365)	Rotavirus_G
	E100	Duck_Cloacal	AXF38054.1	47.4	101.67	18.87	Rotavirus._REFERENCE_1_(residues_1_to_302)	Rotavirus_G
	E100	Duck_Cloacal	AHZ32874.1	43.9	101.67	18.94	Rotavirus._REFERENCE_1_(residues_1_to_301)	Rotavirus_G
	E100	Duck_Cloacal	YP_008136237.1	41.4	101.67	19.14	Rotavirus	Rotavirus_G_chicken/03V0567/DEU/2003
	E100	Duck_Cloacal	AHZ32878.1	100	96.67	9.72	Rotavirus._REFERENCE_1_(residues_1_to_988)	Rotavirus_G
	E100	Duck_Cloacal	AGW95855.1	100	96.67	9.72	Rotavirus	Rotavirus_G_pigeon/HK18
	E100	Duck_Cloacal	AXF38715.1	100	96.67	9.72	Rotavirus._REFERENCE_1_(residues_1_to_988)	Rotavirus_G
	E100	Duck_Cloacal	YP_008136231.1	100	96.67	9.69	Rotavirus	Rotavirus_G_chicken/03V0567/DEU/2003
	E100	Duck_Cloacal	ASV45156.1	99	96.67	9.72	Rotavirus._REFERENCE_1_(residues_1_to_988)	Rotavirus_G
	E100	Duck_Cloacal	ASV45195.1	99	96.67	9.72	Rotavirus._REFERENCE_1_(residues_1_to_988)	Rotavirus_G
	E100	Duck_Cloacal	AXF38058.1	96.9	96.67	9.72	Rotavirus._REFERENCE_1_(residues_1_to_988)	Rotavirus_G
	E100	Duck_Cloacal	QEQ13294.1	95.8	96	12.98	Orthoreovirus	Duck_reovirus
	E100	Duck_Cloacal	ANB27693.1	60.9	96	12.57	Orthoreovirus._REFERENCE_1_(residues_1_to_732)	Avian_orthoreovirus
	E100	Duck_Cloacal	AKH03066.1	59.8	96	12.57	Orthoreovirus._REFERENCE_1_(residues_1_to_732)	Avian_orthoreovirus
	E100	Duck_Cloacal	QDI74175.1	60.9	96	12.57	Orthoreovirus._REFERENCE_1_(residues_1_to_732)	Avian_orthoreovirus
	E100	Duck_Cloacal	AIS22859.1	59.8	96	12.57	Orthoreovirus._REFERENCE_1_(residues_1_to_732)	Avian_orthoreovirus
	E100	Duck_Cloacal	ABC01917.1	59.8	96	12.57	Orthoreovirus._REFERENCE_1_(residues_1_to_732)	Avian_orthoreovirus
	E100	Duck_Cloacal	AKH03102.1	59.8	96	12.57	Orthoreovirus._REFERENCE_1_(residues_1_to_732)	Avian_orthoreovirus
	E100	Duck_Cloacal	AKH03078.1	59.8	96	12.5	Orthoreovirus._REFERENCE_1_(residues_1_to_736)	Avian_orthoreovirus
	E100	Duck_Cloacal	AWV55506.1	59.8	96	12.57	Orthoreovirus._REFERENCE_1_(residues_1_to_732)	Avian_orthoreovirus
	E100	Duck_Cloacal	QDI74155.1	59.8	96	12.57	Orthoreovirus._REFERENCE_1_(residues_1_to_732)	Avian_orthoreovirus
	E100	Duck_Cloacal	QDI74185.1	58.7	96	12.57	Orthoreovirus._REFERENCE_1_(residues_1_to_732)	Avian_orthoreovirus
	E100	Duck_Cloacal	AAV49517.1	58.7	96	12.57	Orthoreovirus._REFERENCE_1_(residues_1_to_732)	Avian_orthoreovirus
	E100	Duck_Cloacal	AAV49521.1	58.7	96	12.57	Orthoreovirus._REFERENCE_1_(residues_1_to_732)	Avian_orthoreovirus
	E100	Duck_Cloacal	AIS22907.1	58.7	96	12.57	Orthoreovirus._REFERENCE_1_(residues_1_to_732)	Avian_orthoreovirus
	E100	Duck_Cloacal	AAV49520.1	57.6	96	12.57	Orthoreovirus._REFERENCE_1_(residues_1_to_732)	Avian_orthoreovirus
	E100	Duck_Cloacal	AMB37191.1	58.7	96	12.57	Orthoreovirus._REFERENCE_1_(residues_1_to_732)	Avian_orthoreovirus
	E100	Duck_Cloacal	AWD39655.1	58.7	96	12.57	Orthoreovirus._REFERENCE_1_(residues_1_to_732)	Avian_orthoreovirus
	E100	Duck_Cloacal	QJX58187.1	58.7	96	12.53	Orthoreovirus._REFERENCE_1_(residues_1_to_734)	Avian_orthoreovirus
	E100	Duck_Cloacal	AKH40952.1	55.8	96	12.98	Orthoreovirus._REFERENCE_1_(residues_1_to_732)	Avian_orthoreovirus
	E100	Duck_Cloacal	AMW77367.1	57.6	96	12.57	Orthoreovirus._REFERENCE_1_(residues_1_to_732)	Avian_orthoreovirus
	E100	Duck_Cloacal	AAT52024.1	58.7	96	12.57	Orthoreovirus._REFERENCE_1_(residues_1_to_732)	Avian_orthoreovirus
	E100	Duck_Cloacal	AMB37201.1	58.7	96	12.57	Orthoreovirus._REFERENCE_1_(residues_1_to_732)	Avian_orthoreovirus
	E100	Duck_Cloacal	AFQ62081.1	57.6	96	12.57	Orthoreovirus	Goose_orthoreovirus
	E100	Duck_Cloacal	AAV49515.1	58.7	96	12.57	Orthoreovirus._REFERENCE_1_(residues_1_to_732)	Avian_orthoreovirus
	E100	Duck_Cloacal	APD15450.1	53.7	96	13.31	Orthoreovirus._REFERENCE_1_(residues_1_to_714)	Avian_orthoreovirus
	E100	Duck_Cloacal	QDY92334.1	100	95.67	1.44	Coronaviridae	Avian_coronavirus
	E100	Duck_Cloacal	QDY92358.1	99	95.67	1.44	Coronaviridae	Avian_coronavirus
	E100	Duck_Cloacal	AXF38647.1	99	95.67	2.15	Coronaviridae	Avian_coronavirus
	E100	Duck_Cloacal	AKQ98494.1	97.8	95.67	32.49	Coronaviridae	Duck-dominant_coronavirus
	E100	Duck_Cloacal	AKQ98495.1	97.8	95.67	32.49	Coronaviridae	Duck-dominant_coronavirus
	E100	Duck_Cloacal	YP_009825006.1	89.6	95.67	1.44	Coronaviridae	Duck_coronavirus
	E100	Duck_Cloacal	YP_009825028.1	88.9	95.67	32.49	Coronaviridae	Duck_coronavirus
	E100	Duck_Cloacal	NP_740633.1	79.2	95.67	31.79	Coronaviridae	Infectious_bronchitis_virus
	E100	Duck_Cloacal	ACC94324.1	81.3	95.67	1.45	Coronaviridae	Infectious_bronchitis_virus
	E100	Duck_Cloacal	AFQ30999.1	82.3	95.67	3.62	Coronaviridae	Infectious_bronchitis_virus
	E100	Duck_Cloacal	AFY11697.1	79.2	95.67	1.45	Coronaviridae	Infectious_bronchitis_virus
	E100	Duck_Cloacal	AYD78148.1	80.2	95.67	3.62	Coronaviridae	Infectious_bronchitis_virus
	E100	Duck_Cloacal	APZ73723.1	79.2	95.67	1.45	Coronaviridae	Infectious_bronchitis_virus
	E100	Duck_Cloacal	AQY03958.1	79.2	95.67	1.45	Coronaviridae	Infectious_bronchitis_virus
	E100	Duck_Cloacal	QCQ81101.1	80.2	95.67	3.58	Coronaviridae	Infectious_bronchitis_virus
	E100	Duck_Cloacal	AJR29312.1	80.2	95.67	1.45	Coronaviridae	Infectious_bronchitis_virus
	E100	Duck_Cloacal	ACH72802.1	80.2	95.67	1.45	Coronaviridae	Infectious_bronchitis_virus
	E100	Duck_Cloacal	AHB73997.1	80.2	95.67	1.45	Coronaviridae	Infectious_bronchitis_virus
	E100	Duck_Cloacal	APX44046.1	79.2	95.67	1.44	Coronaviridae	Infectious_bronchitis_virus
	E100	Duck_Cloacal	ADO33174.1	78.1	95.67	27.43	Coronaviridae	Infectious_bronchitis_virus
	E100	Duck_Cloacal	QAT77247.1	80.2	95.67	3.62	Coronaviridae	Infectious_bronchitis_virus
	E100	Duck_Cloacal	AEO86766.1	80.2	95.67	3.61	Coronaviridae	Duck_coronavirus
	E100	Duck_Cloacal	QDA76218.1	80.2	95.67	1.45	Coronaviridae	Infectious_bronchitis_virus
	E100	Duck_Cloacal	AQY61322.1	80.2	95.67	1.45	Coronaviridae	Infectious_bronchitis_virus
	E100	Duck_Cloacal	AQY61313.1	80.2	95.67	1.45	Coronaviridae	Infectious_bronchitis_virus
	E100	Duck_Cloacal	AGK41024.1	97.9	94.33	38.84	Coronaviridae	Duck_coronavirus
	E100	Duck_Cloacal	AKQ98489.1	100	94.33	26.04	Coronaviridae	Duck-dominant_coronavirus
	E100	Duck_Cloacal	AKQ98490.1	100	94.33	26.04	Coronaviridae	Duck-dominant_coronavirus
	E100	Duck_Cloacal	AXF38647.1	98.9	94.33	2.11	Coronaviridae	Avian_coronavirus
	E100	Duck_Cloacal	QDY92358.1	98.9	94.33	1.41	Coronaviridae	Avian_coronavirus
	E100	Duck_Cloacal	YP_009825006.1	97.9	94.33	1.41	Coronaviridae	Duck_coronavirus
	E100	Duck_Cloacal	QDY92334.1	97.9	94.33	1.41	Coronaviridae	Avian_coronavirus
	E100	Duck_Cloacal	APY23622.1	87.1	94.33	1.4	Coronaviridae	Infectious_bronchitis_virus
	E100	Duck_Cloacal	AQY55883.1	88.2	94.33	1.41	Coronaviridae	Infectious_bronchitis_virus
	E100	Duck_Cloacal	AQD20682.1	87.1	94.33	1.4	Coronaviridae	Infectious_bronchitis_virus
	E100	Duck_Cloacal	QAA92386.1	87.1	94.33	3.51	Coronaviridae	Infectious_bronchitis_virus
	E100	Duck_Cloacal	AHI85759.1	87.1	94.33	3.51	Coronaviridae	Infectious_bronchitis_virus
	E100	Duck_Cloacal	AKN20489.1	87.1	94.33	3.51	Coronaviridae	Infectious_bronchitis_virus
	E100	Duck_Cloacal	QIQ19618.1	87.1	94.33	3.47	Coronaviridae	Infectious_bronchitis_virus
	E100	Duck_Cloacal	ADI54943.1	87.1	94.33	3.46	Coronaviridae	Infectious_bronchitis_virus
	E100	Duck_Cloacal	AKJ66252.1	87.1	94.33	1.41	Coronaviridae	Infectious_bronchitis_virus
	E100	Duck_Cloacal	ANI21147.1	87.1	94.33	1.41	Coronaviridae	Infectious_bronchitis_virus
	E100	Duck_Cloacal	APV46138.1	87.1	94.33	1.41	Coronaviridae	Infectious_bronchitis_virus
	E100	Duck_Cloacal	QDA76245.1	87.1	94.33	1.41	Coronaviridae	Infectious_bronchitis_virus
	E100	Duck_Cloacal	ARB66161.1	87.1	94.33	1.4	Coronaviridae	Infectious_bronchitis_virus
	E100	Duck_Cloacal	APZ73669.1	87.1	94.33	1.4	Coronaviridae	Infectious_bronchitis_virus
	E100	Duck_Cloacal	APY26824.1	87.1	94.33	1.4	Coronaviridae	Infectious_bronchitis_virus
	E100	Duck_Cloacal	APV46093.1	87.1	94.33	1.4	Coronaviridae	Infectious_bronchitis_virus
	E100	Duck_Cloacal	APZ73842.1	87.1	94.33	1.4	Coronaviridae	Infectious_bronchitis_virus
	E100	Duck_Cloacal	APV46111.1	87.1	94.33	1.4	Coronaviridae	Infectious_bronchitis_virus
	E100	Duck_Cloacal	AXF38053.1	94.9	92.33	26.33	Rotavirus._REFERENCE_1_(residues_1_to_300)	Rotavirus_G
	E100	Duck_Cloacal	ASV45163.1	96.2	92.33	26.33	Rotavirus._REFERENCE_1_(residues_1_to_300)	Rotavirus_G
	E100	Duck_Cloacal	ASV45202.1	96.2	92.33	26.33	Rotavirus._REFERENCE_1_(residues_1_to_300)	Rotavirus_G
	E100	Duck_Cloacal	YP_008136236.1	94.9	92.33	26.33	Rotavirus	Rotavirus_G_chicken/03V0567/DEU/2003
	E100	Duck_Cloacal	AGW95850.1	94.9	92.33	26.33	Rotavirus	Rotavirus_G_pigeon/HK18
	E100	Duck_Cloacal	AHZ32873.1	89.9	92.33	26.33	Rotavirus._REFERENCE_1_(residues_1_to_300)	Rotavirus_G
	E100	Duck_Cloacal	AXF38722.1	87.3	92.33	26.33	Rotavirus._REFERENCE_1_(residues_1_to_300)	Rotavirus_G
	E100	Duck_Cloacal	QQD36996.1	60.3	92.33	26	Rotavirus	Pacific_black_duck_rotavirus_G
	E100	Duck_Cloacal	AHZ32881.1	97.7	92.33	22.25	Rotavirus._REFERENCE_1_(residues_1_to_391)	Rotavirus_G
	E100	Duck_Cloacal	YP_008136240.1	97.7	92.33	22.25	Rotavirus	Rotavirus_G_chicken/03V0567/DEU/2003
	E100	Duck_Cloacal	ASV45161.1	89.7	92.33	22.25	Rotavirus._REFERENCE_1_(residues_1_to_391)	Rotavirus_G
	E100	Duck_Cloacal	AXF38720.1	73.6	92.33	22.25	Rotavirus._REFERENCE_1_(residues_1_to_391)	Rotavirus_G
	E100	Duck_Cloacal	QQD36994.1	47.6	92.33	21.37	Rotavirus	Pacific_black_duck_rotavirus_G
	E100	Duck_Cloacal	QEQ13298.1	98.2	88.67	45.08	Orthoreovirus	Duck_reovirus
	E100	Duck_Cloacal	APD15447.1	100	86.67	6.67	Orthoreovirus._REFERENCE_1_(residues_1_to_1290)	Avian_orthoreovirus
	E100	Duck_Cloacal	APD15483.1	100	86.67	6.66	Orthoreovirus._REFERENCE_1_(residues_1_to_1291)	Avian_orthoreovirus
	E100	Duck_Cloacal	AIS22916.1	100	86.67	6.65	Orthoreovirus._REFERENCE_1_(residues_1_to_1293)	Avian_orthoreovirus
	E100	Duck_Cloacal	AJA90918.1	100	86.67	6.65	Orthoreovirus._REFERENCE_1_(residues_1_to_1293)	Avian_orthoreovirus
	E100	Duck_Cloacal	AMW77364.1	100	86.67	6.65	Orthoreovirus._REFERENCE_1_(residues_1_to_1293)	Avian_orthoreovirus
	E100	Duck_Cloacal	AAV52827.1	100	86.67	6.65	Orthoreovirus	Avian_orthoreovirus_strain_OS161
	E100	Duck_Cloacal	ACC77956.1	100	86.67	6.65	Orthoreovirus._REFERENCE_1_(residues_1_to_1293)	Avian_orthoreovirus
	E100	Duck_Cloacal	QJX58194.1	100	86.67	6.65	Orthoreovirus._REFERENCE_1_(residues_1_to_1293)	Avian_orthoreovirus
	E100	Duck_Cloacal	ACC77960.1	100	86.67	6.65	Orthoreovirus._REFERENCE_1_(residues_1_to_1293)	Avian_orthoreovirus
	E100	Duck_Cloacal	AJF23506.1	100	86.67	6.65	Orthoreovirus._REFERENCE_1_(residues_1_to_1293)	Avian_orthoreovirus
	E100	Duck_Cloacal	QJX58214.1	100	86.67	6.65	Orthoreovirus._REFERENCE_1_(residues_1_to_1293)	Avian_orthoreovirus
	E100	Duck_Cloacal	ANB27690.1	100	86.67	6.65	Orthoreovirus._REFERENCE_1_(residues_1_to_1293)	Avian_orthoreovirus
	E100	Duck_Cloacal	AWV55513.1	100	86.67	6.65	Orthoreovirus._REFERENCE_1_(residues_1_to_1293)	Avian_orthoreovirus
	E100	Duck_Cloacal	AKH40949.1	100	86.67	6.65	Orthoreovirus._REFERENCE_1_(residues_1_to_1293)	Avian_orthoreovirus
	E100	Duck_Cloacal	AWD39652.1	100	86.67	6.65	Orthoreovirus._REFERENCE_1_(residues_1_to_1293)	Avian_orthoreovirus
	E100	Duck_Cloacal	APD15459.1	100	86.67	6.65	Orthoreovirus._REFERENCE_1_(residues_1_to_1293)	Avian_orthoreovirus
	E100	Duck_Cloacal	AMB37188.1	100	86.67	6.65	Orthoreovirus._REFERENCE_1_(residues_1_to_1293)	Avian_orthoreovirus
	E100	Duck_Cloacal	AAV52824.1	100	86.67	6.65	Orthoreovirus	Avian_orthoreovirus_strain_1017-1
	E100	Duck_Cloacal	AKH03075.1	100	86.67	6.65	Orthoreovirus._REFERENCE_1_(residues_1_to_1293)	Avian_orthoreovirus
	E100	Duck_Cloacal	AIS22844.1	100	86.67	6.65	Orthoreovirus._REFERENCE_1_(residues_1_to_1293)	Avian_orthoreovirus
	E100	Duck_Cloacal	AKS26184.1	100	86.67	6.65	Orthoreovirus._REFERENCE_1_(residues_1_to_1293)	Avian_orthoreovirus
	E100	Duck_Cloacal	ACH72473.1	100	86.67	6.65	Orthoreovirus._REFERENCE_1_(residues_1_to_1293)	Avian_orthoreovirus
	E100	Duck_Cloacal	APD15375.1	100	86.67	6.65	Orthoreovirus._REFERENCE_1_(residues_1_to_1293)	Avian_orthoreovirus
	E100	Duck_Cloacal	QJX58244.1	100	86.67	6.65	Orthoreovirus._REFERENCE_1_(residues_1_to_1293)	Avian_orthoreovirus
	E100	Duck_Cloacal	AAV52820.1	100	86.67	6.65	Orthoreovirus	Avian_orthoreovirus_strain_601G
	E100	Duck_Cloacal	ART88846.1	96.5	86.67	17.99	Rotavirus._REFERENCE_1_(residues_1_to_478)	Rotavirus_A
	E100	Duck_Cloacal	ART88840.1	95.3	86.67	18.14	Rotavirus._REFERENCE_1_(residues_1_to_474)	Rotavirus_A
	E100	Duck_Cloacal	ART88849.1	95.3	86.67	17.92	Rotavirus._REFERENCE_1_(residues_1_to_480)	Rotavirus_A
	E100	Duck_Cloacal	ART88843.1	95.3	86.67	17.77	Rotavirus._REFERENCE_1_(residues_1_to_484)	Rotavirus_A
	E100	Duck_Cloacal	ART88847.1	94.2	86.67	18.03	Rotavirus._REFERENCE_1_(residues_1_to_477)	Rotavirus_A
	E100	Duck_Cloacal	ART88842.1	94.2	86.67	19.37	Rotavirus._REFERENCE_1_(residues_1_to_444)	Rotavirus_A
	E100	Duck_Cloacal	ART88841.1	94.2	86.67	17.73	Rotavirus._REFERENCE_1_(residues_1_to_485)	Rotavirus_A
	E100	Duck_Cloacal	AIW53337.1	96.5	86.67	7.93	Rotavirus._REFERENCE_1_(residues_1_to_1084)	Rotavirus_A
	E100	Duck_Cloacal	BAS67004.1	96.5	86.67	7.9	Rotavirus._REFERENCE_1	Rotavirus_A
	E100	Duck_Cloacal	QIN53348.1	95.3	86.67	7.9	Rotavirus._REFERENCE_1_(residues_1_to_1089)	Rotavirus_A
	E100	Duck_Cloacal	ACN22278.1	95.3	86.67	7.9	Rotavirus._REFERENCE_1_(residues_1_to_1089)	Rotavirus_A
	E100	Duck_Cloacal	QIN53359.1	94.2	86.67	7.9	Rotavirus._REFERENCE_1_(residues_1_to_1089)	Rotavirus_A
	E100	Duck_Cloacal	ART88844.1	89.5	86.67	18.82	Rotavirus._REFERENCE_1_(residues_1_to_457)	Rotavirus_A
	E100	Duck_Cloacal	ANK58241.1	90.7	86.67	7.9	Rotavirus	Avian_rotavirus_A
	E100	Duck_Cloacal	QKG02467.1	90.7	86.67	7.9	Rotavirus._REFERENCE_1_(residues_1_to_1089)	Rotavirus_A
	E100	Duck_Cloacal	BAS66994.1	90.7	86.67	7.9	Rotavirus._REFERENCE_1	Rotavirus_A
	E100	Duck_Cloacal	AGA19160.1	90.7	86.67	7.9	Rotavirus	Rotavirus_A_pheasant-tc/GER/10V0112H5/2010/G23P[37]
	E100	Duck_Cloacal	ALR84975.1	89.5	86.67	7.9	Rotavirus._REFERENCE_1_(residues_1_to_1089)	Rotavirus_A
	E100	Duck_Cloacal	AYV64405.1	90.7	86.67	7.9	Rotavirus._REFERENCE_1_(residues_1_to_1089)	Rotavirus_A
	E100	Duck_Cloacal	AYV64394.1	90.7	86.67	7.9	Rotavirus._REFERENCE_1_(residues_1_to_1089)	Rotavirus_A
	E100	Duck_Cloacal	QEV81574.1	89.5	86.67	7.9	Rotavirus._REFERENCE_1_(residues_1_to_1089)	Rotavirus_A
	E100	Duck_Cloacal	BAS66986.1	89.5	86.67	7.9	Rotavirus._REFERENCE_1	Rotavirus_A
	E100	Duck_Cloacal	AYJ18786.1	79.5	86.67	28.62	Rotavirus._REFERENCE_1_(residues_1_to_290)	Rotavirus_A
	E100	Duck_Cloacal	AGT51211.1	79.5	86.67	35.93	Rotavirus._REFERENCE_1_(residues_1_to_231)	Rotavirus_A
	E100	Duck_Cloacal	BBH36410.1	81.9	86.67	7.63	Rotavirus._REFERENCE_1	Rotavirus_A
	E100	Duck_Cloacal	QCX41896.1	91.7	86.67	6.97	Coronaviridae	Infectious_bronchitis_virus
	E100	Duck_Cloacal	AWR88350.1	81.7	86.67	52.56	Coronaviridae	Gammacoronavirus_sp.
	E100	Duck_Cloacal	AIL92611.1	85.4	86.67	6.82	Coronaviridae	Turkey_coronavirus
	E100	Duck_Cloacal	ACV87265.1	85.4	86.67	6.69	Coronaviridae	Turkey_coronavirus
	E100	Duck_Cloacal	AYC44319.1	84.1	86.67	6.85	Coronaviridae	Guinea_fowl_coronavirus
	E100	Duck_Cloacal	CCN27367.1	81	86.67	6.96	Coronaviridae	Guinea_fowl_coronavirus_GfCoV/FR/2011
	E100	Duck_Cloacal	YP_009825008.1	81.7	86.67	6.88	Coronaviridae	Duck_coronavirus
	E100	Duck_Cloacal	ADK88938.1	73.2	86.67	6.84	Coronaviridae	Turkey_coronavirus
	E100	Duck_Cloacal	ALQ43515.1	73.2	86.67	6.84	Coronaviridae	European_turkey_coronavirus_080385d
	E100	Duck_Cloacal	AND76818.1	42.4	86.67	13.45	Coronaviridae	Infectious_bronchitis_virus
	E100	Duck_Cloacal	QLI33806.1	42.4	86.67	7.31	Coronaviridae	Infectious_bronchitis_virus
	E100	Duck_Cloacal	AQY55830.1	42.4	86.67	7.3	Coronaviridae	Infectious_bronchitis_virus
	E100	Duck_Cloacal	AMO03292.1	42.4	86.67	7.3	Coronaviridae	Infectious_bronchitis_virus
	E100	Duck_Cloacal	QKV27964.1	42.4	86.67	7.3	Coronaviridae	Infectious_bronchitis_virus
	E100	Duck_Cloacal	APZ73706.1	42.4	86.67	7.3	Coronaviridae	Infectious_bronchitis_virus
	E100	Duck_Cloacal	APY23542.1	42.4	86.67	7.3	Coronaviridae	Infectious_bronchitis_virus
	E100	Duck_Cloacal	ARS22410.1	42.4	86.67	7.3	Coronaviridae	Infectious_bronchitis_virus
	E100	Duck_Cloacal	APX44047.1	42.4	86.67	7.28	Coronaviridae	Infectious_bronchitis_virus
	E100	Duck_Cloacal	ABB55445.1	43.4	86.67	17.33	Coronaviridae	Infectious_bronchitis_virus
	E100	Duck_Cloacal	AFJ11176.1	42.4	86.67	7.3	Coronaviridae	Infectious_bronchitis_virus
	E100	Duck_Cloacal	ABF61465.1	43.4	86.67	7.1	Coronaviridae	Infectious_bronchitis_virus
	E100	Duck_Cloacal	AAP92675.1	43.4	86.67	7.1	Coronaviridae	Infectious_bronchitis_virus
	E100	Duck_Cloacal	ABQ84885.1	42.4	86.67	13.6	Coronaviridae	Infectious_bronchitis_virus
	E100	Duck_Cloacal	ANI87711.1	42.2	86.67	7.12	Coronaviridae	Infectious_bronchitis_virus
	E100	Duck_Cloacal	AAO22155.1	42.4	86.67	7.3	Coronaviridae	Infectious_bronchitis_virus
	E100	Duck_Cloacal	YP_009825006.1	96.6	85	0.88	Coronaviridae	Duck_coronavirus
	E100	Duck_Cloacal	QDY92334.1	91.5	85	0.89	Coronaviridae	Avian_coronavirus
	E100	Duck_Cloacal	QDY92358.1	91.5	85	0.88	Coronaviridae	Avian_coronavirus
	E100	Duck_Cloacal	QEG79146.1	89.8	85	1.64	Coronaviridae._REFERENCE_1_(residues_1_to_3594)	Gull_coronavirus
	E100	Duck_Cloacal	ARS22438.1	66.1	85	0.89	Coronaviridae	Infectious_bronchitis_virus
	E100	Duck_Cloacal	AAQ96673.1	64.4	85	24.08	Coronaviridae	Infectious_bronchitis_virus
	E100	Duck_Cloacal	AEP84734.1	66.1	85	1.49	Coronaviridae	Infectious_bronchitis_virus
	E100	Duck_Cloacal	AAS67653.1	64.4	85	24.08	Coronaviridae	Infectious_bronchitis_virus
	E100	Duck_Cloacal	ALQ43513.1	64.4	85	1.49	Coronaviridae	European_turkey_coronavirus_080385d
	E100	Duck_Cloacal	ARS22428.1	64.4	85	0.89	Coronaviridae	Infectious_bronchitis_virus
	E100	Duck_Cloacal	ARS22458.1	64.4	85	0.89	Coronaviridae	Infectious_bronchitis_virus
	E100	Duck_Cloacal	ARS22468.1	64.4	85	0.89	Coronaviridae	Infectious_bronchitis_virus
	E100	Duck_Cloacal	ARS22418.1	64.4	85	0.89	Coronaviridae	Infectious_bronchitis_virus
	E100	Duck_Cloacal	QDQ69197.1	64.4	85	0.89	Coronaviridae	Infectious_bronchitis_virus
	E100	Duck_Cloacal	AAS67660.1	62.7	85	24.08	Coronaviridae	Infectious_bronchitis_virus
	E100	Duck_Cloacal	APY20692.1	62.7	85	1.5	Coronaviridae	Infectious_bronchitis_virus
	E100	Duck_Cloacal	AHN54755.1	62.7	85	1.5	Coronaviridae	Infectious_bronchitis_virus
	E100	Duck_Cloacal	ALH21109.1	62.7	85	1.49	Coronaviridae	Infectious_bronchitis_virus
	E100	Duck_Cloacal	ACV87278.1	64.4	85	1.49	Coronaviridae	Turkey_coronavirus
	E100	Duck_Cloacal	QAA92375.1	62.7	85	1.49	Coronaviridae	Infectious_bronchitis_virus
	E100	Duck_Cloacal	ACV87255.1	64.4	85	0.89	Coronaviridae	Turkey_coronavirus
	E100	Duck_Cloacal	ACV87277.1	64.4	85	0.89	Coronaviridae	Turkey_coronavirus
	E100	Duck_Cloacal	ALC78746.1	62.7	85	0.89	Coronaviridae	Infectious_bronchitis_virus
	E100	Duck_Cloacal	AJT47913.1	62.7	85	0.89	Coronaviridae	Infectious_bronchitis_virus
	E100	Duck_Cloacal	AJT47868.1	62.7	85	0.89	Coronaviridae	Infectious_bronchitis_virus
	E100	Duck_Cloacal	AKQ98485.1	98.8	85	20.9	Coronaviridae	Duck-dominant_coronavirus
	E100	Duck_Cloacal	YP_009825006.1	100	85	1.26	Coronaviridae	Duck_coronavirus
	E100	Duck_Cloacal	QDY92334.1	98.8	85	1.26	Coronaviridae	Avian_coronavirus
	E100	Duck_Cloacal	QDY92358.1	98.8	85	1.26	Coronaviridae	Avian_coronavirus
	E100	Duck_Cloacal	AXF38647.1	97.6	85	1.88	Coronaviridae	Avian_coronavirus
	E100	Duck_Cloacal	QIQ28513.1	92.9	85	16.12	Coronaviridae	Pigeon-dominant_Coronavirus
	E100	Duck_Cloacal	ANO81442.1	94	85	3.17	Coronaviridae	Infectious_bronchitis_virus
	E100	Duck_Cloacal	AYD78148.1	94	85	3.17	Coronaviridae	Infectious_bronchitis_virus
	E100	Duck_Cloacal	AWR92744.1	94	85	3.17	Coronaviridae	Infectious_bronchitis_virus
	E100	Duck_Cloacal	QJE49265.1	94	85	3.17	Coronaviridae	Infectious_bronchitis_virus
	E100	Duck_Cloacal	AHN49810.1	94	85	3.17	Coronaviridae	Infectious_bronchitis_virus
	E100	Duck_Cloacal	ATJ01102.1	94	85	3.17	Coronaviridae	Infectious_bronchitis_virus
	E100	Duck_Cloacal	AAV98205.1	94	85	3.17	Coronaviridae	Infectious_bronchitis_virus
	E100	Duck_Cloacal	QDM02501.1	94	85	3.17	Coronaviridae	Infectious_bronchitis_virus
	E100	Duck_Cloacal	QCX41895.1	94	85	3.17	Coronaviridae	Infectious_bronchitis_virus
	E100	Duck_Cloacal	ATJ01092.1	94	85	3.17	Coronaviridae	Infectious_bronchitis_virus
	E100	Duck_Cloacal	QGR15738.1	94	85	3.17	Coronaviridae	Infectious_bronchitis_virus
	E100	Duck_Cloacal	AHI85759.1	94	85	3.17	Coronaviridae	Infectious_bronchitis_virus
	E100	Duck_Cloacal	AKN20489.1	94	85	3.17	Coronaviridae	Infectious_bronchitis_virus
	E100	Duck_Cloacal	AFX59326.1	94	85	3.17	Coronaviridae	Infectious_bronchitis_virus
	E100	Duck_Cloacal	AAY24432.1	94	85	3.17	Coronaviridae	Infectious_bronchitis_virus
	E100	Duck_Cloacal	AXX83282.1	94	85	3.17	Coronaviridae	Infectious_bronchitis_virus
	E100	Duck_Cloacal	QIQ19618.1	94	85	3.14	Coronaviridae	Infectious_bronchitis_virus
	E100	Duck_Cloacal	ADI54953.1	94	85	3.13	Coronaviridae	Infectious_bronchitis_virus
	E100	Duck_Cloacal	ADI54943.1	94	85	3.13	Coronaviridae	Infectious_bronchitis_virus
	E100	Duck_Cloacal	YP_008136231.1	96.1	79.33	7.77	Rotavirus	Rotavirus_G_chicken/03V0567/DEU/2003
	E100	Duck_Cloacal	AGW95855.1	94.8	79.33	7.79	Rotavirus	Rotavirus_G_pigeon/HK18
	E100	Duck_Cloacal	AXF38715.1	96.1	79.33	7.79	Rotavirus._REFERENCE_1_(residues_1_to_988)	Rotavirus_G
	E100	Duck_Cloacal	AHZ32878.1	93.5	79.33	7.79	Rotavirus._REFERENCE_1_(residues_1_to_988)	Rotavirus_G
	E100	Duck_Cloacal	ASV45156.1	93.4	79.33	7.69	Rotavirus._REFERENCE_1_(residues_1_to_988)	Rotavirus_G
	E100	Duck_Cloacal	ASV45195.1	93.4	79.33	7.69	Rotavirus._REFERENCE_1_(residues_1_to_988)	Rotavirus_G
	E100	Duck_Cloacal	AXF38058.1	89.6	79.33	7.79	Rotavirus._REFERENCE_1_(residues_1_to_988)	Rotavirus_G
	E100	Duck_Cloacal	QCX41896.1	100	78.67	5.23	Coronaviridae	Infectious_bronchitis_virus
	E100	Duck_Cloacal	AYC44319.1	95.2	78.67	5.26	Coronaviridae	Guinea_fowl_coronavirus
	E100	Duck_Cloacal	AIL92611.1	95.2	78.67	5.24	Coronaviridae	Turkey_coronavirus
	E100	Duck_Cloacal	ACV87265.1	93.5	78.67	5.06	Coronaviridae	Turkey_coronavirus
	E100	Duck_Cloacal	CCN27367.1	91.9	78.67	5.14	Coronaviridae	Guinea_fowl_coronavirus_GfCoV/FR/2011
	E100	Duck_Cloacal	ADK88938.1	80.6	78.67	5.18	Coronaviridae	Turkey_coronavirus
	E100	Duck_Cloacal	ALQ43515.1	80.6	78.67	5.18	Coronaviridae	European_turkey_coronavirus_080385d
	E100	Duck_Cloacal	YP_009825008.1	75	78.67	4.7	Coronaviridae	Duck_coronavirus
	E100	Duck_Cloacal	AXB38894.1	55.1	78.67	6.71	Coronaviridae	Avian_coronavirus
	E100	Duck_Cloacal	AKV60429.1	55.1	78.67	6.69	Coronaviridae	Infectious_bronchitis_virus
	E100	Duck_Cloacal	AHX25911.1	55.1	78.67	6.71	Coronaviridae	Infectious_bronchitis_virus
	E100	Duck_Cloacal	AJP16730.1	53.8	78.67	6.7	Coronaviridae	Infectious_bronchitis_virus
	E100	Duck_Cloacal	AJP16721.1	53.8	78.67	6.7	Coronaviridae	Infectious_bronchitis_virus
	E100	Duck_Cloacal	AZA07856.1	53.8	78.67	6.7	Coronaviridae	Infectious_bronchitis_virus
	E100	Duck_Cloacal	AQY61369.1	53.8	78.67	6.69	Coronaviridae	Infectious_bronchitis_virus
	E100	Duck_Cloacal	QDA76228.1	50	78.67	6.66	Coronaviridae	Infectious_bronchitis_virus
	E100	Duck_Cloacal	QDQ69199.1	52.6	78.67	6.71	Coronaviridae	Infectious_bronchitis_virus
	E100	Duck_Cloacal	ABB55445.1	55.1	78.67	16.28	Coronaviridae	Infectious_bronchitis_virus
	E100	Duck_Cloacal	ASF20080.1	53.8	78.67	6.71	Coronaviridae	Infectious_bronchitis_virus
	E100	Duck_Cloacal	ARB66162.1	53.8	78.67	6.7	Coronaviridae	Infectious_bronchitis_virus
	E100	Duck_Cloacal	ABF61486.1	53.8	78.67	6.69	Coronaviridae	Infectious_bronchitis_virus
	E100	Duck_Cloacal	APU51838.1	55.1	78.67	6.7	Coronaviridae	Infectious_bronchitis_virus
	E100	Duck_Cloacal	ACX71851.1	53.8	78.67	6.72	Coronaviridae	Infectious_bronchitis_virus
	E100	Duck_Cloacal	AHX25893.1	53.8	78.67	6.71	Coronaviridae	Infectious_bronchitis_virus
	E100	Duck_Cloacal	ADA83467.1	53.8	78.67	6.71	Coronaviridae	Infectious_bronchitis_virus
	E100	Duck_Cloacal	ART88878.1	97.1	77.67	14.99	Rotavirus._REFERENCE_1_(residues_1_to_467)	Rotavirus_A
	E100	Duck_Cloacal	ART88875.1	93	77.67	15.07	Rotavirus._REFERENCE_1_(residues_1_to_471)	Rotavirus_A
	E100	Duck_Cloacal	ART88876.1	93	77.67	15.2	Rotavirus._REFERENCE_1_(residues_1_to_467)	Rotavirus_A
	E100	Duck_Cloacal	AIW53339.1	90.4	77.67	8.71	Rotavirus._REFERENCE_1_(residues_1_to_838)	Rotavirus_A
	E100	Duck_Cloacal	BAS67006.1	92.3	77.67	7.84	Rotavirus._REFERENCE_1	Rotavirus_A
	E100	Duck_Cloacal	QIN53328.1	93.8	77.67	7.84	Rotavirus._REFERENCE_1_(residues_1_to_829)	Rotavirus_A
	E100	Duck_Cloacal	QIN53361.1	93.8	77.67	7.84	Rotavirus._REFERENCE_1_(residues_1_to_829)	Rotavirus_A
	E100	Duck_Cloacal	ACN22280.1	93.8	77.67	7.84	Rotavirus._REFERENCE_1_(residues_1_to_829)	Rotavirus_A
	E100	Duck_Cloacal	ALR84977.1	78.5	77.67	7.84	Rotavirus._REFERENCE_1_(residues_1_to_829)	Rotavirus_A
	E100	Duck_Cloacal	AYA60742.1	78.5	77.67	7.84	Rotavirus._REFERENCE_1_(residues_1_to_829)	Rotavirus_A
	E100	Duck_Cloacal	BAS66988.1	81.5	77.67	7.84	Rotavirus._REFERENCE_1	Rotavirus_A
	E100	Duck_Cloacal	QEV81576.1	76.9	77.67	7.84	Rotavirus._REFERENCE_1_(residues_1_to_829)	Rotavirus_A
	E100	Duck_Cloacal	ANK58243.1	76.9	77.67	7.84	Rotavirus	Avian_rotavirus_A
	E100	Duck_Cloacal	BAS66977.1	75.4	77.67	7.84	Rotavirus._REFERENCE_1	Rotavirus_A
	E100	Duck_Cloacal	QKG02469.1	75.4	77.67	7.84	Rotavirus._REFERENCE_1_(residues_1_to_829)	Rotavirus_A
	E100	Duck_Cloacal	QHB13135.1	64.3	77.67	30.04	Rotavirus	Bovine_rotavirus_A
	E100	Duck_Cloacal	AFM97085.1	67.2	77.67	30.48	Rotavirus	Human_rotavirus_A
	E100	Duck_Cloacal	QAA77599.1	64.9	77.67	8.7	Rotavirus._REFERENCE_1_(residues_1_to_851)	Rotavirus_A
	E100	Duck_Cloacal	AGI44286.1	68.8	77.67	7.66	Rotavirus._REFERENCE_1_(residues_1_to_835)	Rotavirus_A
	E100	Duck_Cloacal	QPT54991.1	65.6	77.67	7.66	Rotavirus._REFERENCE_1_(residues_1_to_835)	Rotavirus_A
	E100	Duck_Cloacal	ABU49756.1	65.6	77.67	7.66	Rotavirus._REFERENCE_1_(residues_1_to_835)	Rotavirus_A
	E100	Duck_Cloacal	ADO78427.1	67.2	77.67	7.66	Rotavirus._REFERENCE_1_(residues_1_to_835)	Rotavirus_A
	E100	Duck_Cloacal	AHN15189.1	67.2	77.67	7.66	Rotavirus._REFERENCE_1_(residues_1_to_835)	Rotavirus_A
	E100	Duck_Cloacal	AJC00564.1	67.2	77.67	7.6	Rotavirus	Human_rotavirus_A
	E100	Duck_Cloacal	ALJ03215.1	62.5	77.67	7.66	Rotavirus	Human_rotavirus_A
	E100	Duck_Cloacal	AXF38725.1	83.6	75.33	33.7	Rotavirus._REFERENCE_1_(residues_1_to_181)	Rotavirus_G
	E100	Duck_Cloacal	AHZ32876.1	82	75.33	33.7	Rotavirus._REFERENCE_1_(residues_1_to_181)	Rotavirus_G
	E100	Duck_Cloacal	YP_008136239.1	85.2	75.33	33.7	Rotavirus	Rotavirus_G_chicken/03V0567/DEU/2003
	E100	Duck_Cloacal	ASV45166.1	73.8	75.33	33.7	Rotavirus._REFERENCE_1_(residues_1_to_181)	Rotavirus_G
	E100	Duck_Cloacal	QDY92357.1	48.4	75.33	34.04	Rotavirus	Wild_duck_Rotavirus_G-like
	E100	Duck_Cloacal	QQD36999.1	60.6	75.33	18.03	Rotavirus	Pacific_black_duck_rotavirus_G
	E100	Duck_Cloacal	YP_009825006.1	95.9	74.33	1.11	Coronaviridae	Duck_coronavirus
	E100	Duck_Cloacal	AXF38647.1	93.2	74.33	1.66	Coronaviridae	Avian_coronavirus
	E100	Duck_Cloacal	QDY92358.1	93.2	74.33	1.11	Coronaviridae	Avian_coronavirus
	E100	Duck_Cloacal	QEG79146.1	90.5	74.33	2.06	Coronaviridae._REFERENCE_1_(residues_1_to_3594)	Gull_coronavirus
	E100	Duck_Cloacal	QDY92334.1	74.3	74.33	1.11	Coronaviridae	Avian_coronavirus
	E100	Duck_Cloacal	QDA76254.1	64.9	74.33	1.12	Coronaviridae	Pheasant_coronavirus
	E100	Duck_Cloacal	QDA76263.1	64.9	74.33	1.12	Coronaviridae	Pheasant_coronavirus
	E100	Duck_Cloacal	AFQ30998.1	63.5	74.33	1.87	Coronaviridae	Infectious_bronchitis_virus
	E100	Duck_Cloacal	QHI01614.1	62.2	74.33	1.87	Coronaviridae	Infectious_bronchitis_virus
	E100	Duck_Cloacal	AYD78147.1	62.2	74.33	1.87	Coronaviridae	Infectious_bronchitis_virus
	E100	Duck_Cloacal	QDO71785.1	62.2	74.33	1.87	Coronaviridae	Infectious_bronchitis_virus
	E100	Duck_Cloacal	AMR60478.1	62.2	74.33	1.87	Coronaviridae	Infectious_bronchitis_virus
	E100	Duck_Cloacal	QDM02500.1	62.2	74.33	1.87	Coronaviridae	Infectious_bronchitis_virus
	E100	Duck_Cloacal	QQD79811.1	62.2	74.33	1.87	Coronaviridae	Infectious_bronchitis_virus
	E100	Duck_Cloacal	ANO81441.1	62.2	74.33	1.87	Coronaviridae	Infectious_bronchitis_virus
	E100	Duck_Cloacal	AQY61368.1	62.2	74.33	1.62	Coronaviridae	Infectious_bronchitis_virus
	E100	Duck_Cloacal	ALC78737.1	62.2	74.33	1.13	Coronaviridae	Infectious_bronchitis_virus
	E100	Duck_Cloacal	AJR29312.1	62.2	74.33	1.12	Coronaviridae	Infectious_bronchitis_virus
	E100	Duck_Cloacal	ATE90979.1	62.2	74.33	1.12	Coronaviridae	Avian_coronavirus
	E100	Duck_Cloacal	APV46111.1	62.2	74.33	1.12	Coronaviridae	Infectious_bronchitis_virus
	E100	Duck_Cloacal	ATE90965.1	62.2	74.33	1.12	Coronaviridae	Avian_coronavirus
	E100	Duck_Cloacal	AQY55892.1	62.2	74.33	1.12	Coronaviridae	Infectious_bronchitis_virus
	E100	Duck_Cloacal	APY26869.1	62.2	74.33	1.12	Coronaviridae	Infectious_bronchitis_virus
	E100	Duck_Cloacal	AKS25251.1	62.2	74.33	1.12	Coronaviridae	Infectious_bronchitis_virus
	E100	Duck_Cloacal	APW85775.1	62.2	74.33	1.12	Coronaviridae	Infectious_bronchitis_virus
	E100	Duck_Cloacal	AKQ98485.1	100	72.67	17.91	Coronaviridae	Duck-dominant_coronavirus
	E100	Duck_Cloacal	QDY92334.1	100	72.67	1.08	Coronaviridae	Avian_coronavirus
	E100	Duck_Cloacal	QDY92358.1	100	72.67	1.08	Coronaviridae	Avian_coronavirus
	E100	Duck_Cloacal	YP_009825006.1	98.6	72.67	1.08	Coronaviridae	Duck_coronavirus
	E100	Duck_Cloacal	AXF38647.1	97.2	72.67	1.61	Coronaviridae	Avian_coronavirus
	E100	Duck_Cloacal	QIQ28513.1	91.7	72.67	13.82	Coronaviridae	Pigeon-dominant_Coronavirus
	E100	Duck_Cloacal	QDQ69106.1	91.7	72.67	1.09	Coronaviridae	Infectious_bronchitis_virus
	E100	Duck_Cloacal	QDL88282.1	91.7	72.67	1.09	Coronaviridae	Infectious_bronchitis_virus
	E100	Duck_Cloacal	APY26788.1	91.7	72.67	1.09	Coronaviridae	Infectious_bronchitis_virus
	E100	Duck_Cloacal	ADA83486.1	90.3	72.67	1.09	Coronaviridae	Infectious_bronchitis_virus
	E100	Duck_Cloacal	APU51864.1	91.7	72.67	1.09	Coronaviridae	Infectious_bronchitis_virus
	E100	Duck_Cloacal	QAT77247.1	91.7	72.67	2.72	Coronaviridae	Infectious_bronchitis_virus
	E100	Duck_Cloacal	ANO81442.1	91.7	72.67	2.71	Coronaviridae	Infectious_bronchitis_virus
	E100	Duck_Cloacal	AYD78148.1	91.7	72.67	2.71	Coronaviridae	Infectious_bronchitis_virus
	E100	Duck_Cloacal	AWR92744.1	91.7	72.67	2.71	Coronaviridae	Infectious_bronchitis_virus
	E100	Duck_Cloacal	QJE49265.1	91.7	72.67	2.71	Coronaviridae	Infectious_bronchitis_virus
	E100	Duck_Cloacal	AHN49810.1	91.7	72.67	2.71	Coronaviridae	Infectious_bronchitis_virus
	E100	Duck_Cloacal	ATJ01102.1	91.7	72.67	2.71	Coronaviridae	Infectious_bronchitis_virus
	E100	Duck_Cloacal	AAV98205.1	91.7	72.67	2.71	Coronaviridae	Infectious_bronchitis_virus
	E100	Duck_Cloacal	ACF74906.1	91.7	72.67	2.71	Coronaviridae	Infectious_bronchitis_virus
	E100	Duck_Cloacal	QDM02501.1	91.7	72.67	2.71	Coronaviridae	Infectious_bronchitis_virus
	E100	Duck_Cloacal	QCX41895.1	91.7	72.67	2.71	Coronaviridae	Infectious_bronchitis_virus
	E100	Duck_Cloacal	ATJ01092.1	91.7	72.67	2.71	Coronaviridae	Infectious_bronchitis_virus
	E100	Duck_Cloacal	AHI85759.1	91.7	72.67	2.71	Coronaviridae	Infectious_bronchitis_virus
	E100	Duck_Cloacal	AKN20489.1	91.7	72.67	2.71	Coronaviridae	Infectious_bronchitis_virus
	E100	Duck_Cloacal	APD15411.1	100	72	5.61	Orthoreovirus._REFERENCE_1_(residues_1_to_1283)	Avian_orthoreovirus
	E100	Duck_Cloacal	APD15447.1	100	72	5.58	Orthoreovirus._REFERENCE_1_(residues_1_to_1290)	Avian_orthoreovirus
	E100	Duck_Cloacal	APD15483.1	100	72	5.58	Orthoreovirus._REFERENCE_1_(residues_1_to_1291)	Avian_orthoreovirus
	E100	Duck_Cloacal	AII00817.1	100	72	5.57	Orthoreovirus._REFERENCE_1_(residues_1_to_1293)	Avian_orthoreovirus
	E100	Duck_Cloacal	AJA90918.1	100	72	5.57	Orthoreovirus._REFERENCE_1_(residues_1_to_1293)	Avian_orthoreovirus
	E100	Duck_Cloacal	APD15387.1	100	72	5.57	Orthoreovirus._REFERENCE_1_(residues_1_to_1293)	Avian_orthoreovirus
	E100	Duck_Cloacal	AII00823.1	100	72	5.57	Orthoreovirus._REFERENCE_1_(residues_1_to_1293)	Avian_orthoreovirus
	E100	Duck_Cloacal	AMW77364.1	100	72	5.57	Orthoreovirus._REFERENCE_1_(residues_1_to_1293)	Avian_orthoreovirus
	E100	Duck_Cloacal	AII00815.1	100	72	5.57	Orthoreovirus._REFERENCE_1_(residues_1_to_1293)	Avian_orthoreovirus
	E100	Duck_Cloacal	AII00821.1	100	72	5.57	Orthoreovirus._REFERENCE_1_(residues_1_to_1293)	Avian_orthoreovirus
	E100	Duck_Cloacal	AAV52827.1	100	72	5.57	Orthoreovirus	Avian_orthoreovirus_strain_OS161
	E100	Duck_Cloacal	AJW82011.1	100	72	5.57	Orthoreovirus._REFERENCE_1_(residues_1_to_1293)	Avian_orthoreovirus
	E100	Duck_Cloacal	QDI74182.1	100	72	5.57	Orthoreovirus._REFERENCE_1_(residues_1_to_1293)	Avian_orthoreovirus
	E100	Duck_Cloacal	ACC77956.1	100	72	5.57	Orthoreovirus._REFERENCE_1_(residues_1_to_1293)	Avian_orthoreovirus
	E100	Duck_Cloacal	APD15423.1	100	72	5.57	Orthoreovirus._REFERENCE_1_(residues_1_to_1293)	Avian_orthoreovirus
	E100	Duck_Cloacal	QJX58194.1	100	72	5.57	Orthoreovirus._REFERENCE_1_(residues_1_to_1293)	Avian_orthoreovirus
	E100	Duck_Cloacal	ACC77960.1	100	72	5.57	Orthoreovirus._REFERENCE_1_(residues_1_to_1293)	Avian_orthoreovirus
	E100	Duck_Cloacal	QJX58214.1	100	72	5.57	Orthoreovirus._REFERENCE_1_(residues_1_to_1293)	Avian_orthoreovirus
	E100	Duck_Cloacal	QDI02256.1	100	72	5.57	Orthoreovirus._REFERENCE_1_(residues_1_to_1293)	Avian_orthoreovirus
	E100	Duck_Cloacal	ANB27690.1	100	72	5.57	Orthoreovirus._REFERENCE_1_(residues_1_to_1293)	Avian_orthoreovirus
	E100	Duck_Cloacal	AWV55513.1	100	72	5.57	Orthoreovirus._REFERENCE_1_(residues_1_to_1293)	Avian_orthoreovirus
	E100	Duck_Cloacal	AIS22904.1	100	72	5.57	Orthoreovirus._REFERENCE_1_(residues_1_to_1293)	Avian_orthoreovirus
	E100	Duck_Cloacal	AKH40949.1	100	72	5.57	Orthoreovirus._REFERENCE_1_(residues_1_to_1293)	Avian_orthoreovirus
	E100	Duck_Cloacal	AWD39652.1	100	72	5.57	Orthoreovirus._REFERENCE_1_(residues_1_to_1293)	Avian_orthoreovirus
	E100	Duck_Cloacal	APD15459.1	100	72	5.57	Orthoreovirus._REFERENCE_1_(residues_1_to_1293)	Avian_orthoreovirus
	E100	Duck_Cloacal	ART88875.1	98.6	71	14.86	Rotavirus._REFERENCE_1_(residues_1_to_471)	Rotavirus_A
	E100	Duck_Cloacal	QIN53328.1	100	71	8.44	Rotavirus._REFERENCE_1_(residues_1_to_829)	Rotavirus_A
	E100	Duck_Cloacal	ACN22280.1	100	71	8.44	Rotavirus._REFERENCE_1_(residues_1_to_829)	Rotavirus_A
	E100	Duck_Cloacal	APR73507.1	97.1	71	13.23	Rotavirus._REFERENCE_1_(residues_1_to_529)	Rotavirus_A
	E100	Duck_Cloacal	AIW53339.1	98.6	71	8.35	Rotavirus._REFERENCE_1_(residues_1_to_838)	Rotavirus_A
	E100	Duck_Cloacal	ART88878.1	95.7	71	14.99	Rotavirus._REFERENCE_1_(residues_1_to_467)	Rotavirus_A
	E100	Duck_Cloacal	QIN53361.1	97.1	71	8.44	Rotavirus._REFERENCE_1_(residues_1_to_829)	Rotavirus_A
	E100	Duck_Cloacal	ART88876.1	95.7	71	14.99	Rotavirus._REFERENCE_1_(residues_1_to_467)	Rotavirus_A
	E100	Duck_Cloacal	BAS67006.1	94.3	71	8.44	Rotavirus._REFERENCE_1	Rotavirus_A
	E100	Duck_Cloacal	BAS66977.1	85.7	71	8.44	Rotavirus._REFERENCE_1	Rotavirus_A
	E100	Duck_Cloacal	QEV81576.1	84.3	71	8.44	Rotavirus._REFERENCE_1_(residues_1_to_829)	Rotavirus_A
	E100	Duck_Cloacal	ANK58243.1	84.3	71	8.44	Rotavirus	Avian_rotavirus_A
	E100	Duck_Cloacal	QKG02469.1	84.3	71	8.44	Rotavirus._REFERENCE_1_(residues_1_to_829)	Rotavirus_A
	E100	Duck_Cloacal	AYA60742.1	84.3	71	8.44	Rotavirus._REFERENCE_1_(residues_1_to_829)	Rotavirus_A
	E100	Duck_Cloacal	ALR84977.1	84.3	71	8.44	Rotavirus._REFERENCE_1_(residues_1_to_829)	Rotavirus_A
	E100	Duck_Cloacal	BAS66988.1	84.3	71	8.44	Rotavirus._REFERENCE_1	Rotavirus_A
	E100	Duck_Cloacal	QHB13135.1	74.3	71	30.04	Rotavirus	Bovine_rotavirus_A
	E100	Duck_Cloacal	QCI56493.1	72.9	71	26.42	Rotavirus._REFERENCE_1_(residues_1_to_265)	Rotavirus_A
	E100	Duck_Cloacal	AFM97085.1	72.9	71	33.33	Rotavirus	Human_rotavirus_A
	E100	Duck_Cloacal	ADO78427.1	74.3	71	8.38	Rotavirus._REFERENCE_1_(residues_1_to_835)	Rotavirus_A
	E100	Duck_Cloacal	AGI44286.1	74.3	71	8.38	Rotavirus._REFERENCE_1_(residues_1_to_835)	Rotavirus_A
	E100	Duck_Cloacal	QKE60097.1	74.3	71	8.38	Rotavirus	Human_rotavirus_A
	E100	Duck_Cloacal	AJC00564.1	74.3	71	8.31	Rotavirus	Human_rotavirus_A
	E100	Duck_Cloacal	ALJ03215.1	72.9	71	8.38	Rotavirus	Human_rotavirus_A
	E100	Duck_Cloacal	QPT54991.1	72.9	71	8.38	Rotavirus._REFERENCE_1_(residues_1_to_835)	Rotavirus_A
	E100	Duck_Cloacal	AXF38715.1	95.2	70	6.38	Rotavirus._REFERENCE_1_(residues_1_to_988)	Rotavirus_G
	E100	Duck_Cloacal	AHZ32878.1	95.2	70	6.38	Rotavirus._REFERENCE_1_(residues_1_to_988)	Rotavirus_G
	E100	Duck_Cloacal	AGW95855.1	95.2	70	6.38	Rotavirus	Rotavirus_G_pigeon/HK18
	E100	Duck_Cloacal	ASV45156.1	93.7	70	6.38	Rotavirus._REFERENCE_1_(residues_1_to_988)	Rotavirus_G
	E100	Duck_Cloacal	ASV45195.1	93.7	70	6.38	Rotavirus._REFERENCE_1_(residues_1_to_988)	Rotavirus_G
	E100	Duck_Cloacal	YP_008136231.1	93.7	70	6.36	Rotavirus	Rotavirus_G_chicken/03V0567/DEU/2003
	E100	Duck_Cloacal	AXF38058.1	90.5	70	6.38	Rotavirus._REFERENCE_1_(residues_1_to_988)	Rotavirus_G
	E100	Duck_Cloacal	AXF38053.1	91.3	69.67	23	Rotavirus._REFERENCE_1_(residues_1_to_300)	Rotavirus_G
	E100	Duck_Cloacal	AGW95850.1	91.3	69.67	23	Rotavirus	Rotavirus_G_pigeon/HK18
	E100	Duck_Cloacal	ASV45202.1	89.9	69.67	23	Rotavirus._REFERENCE_1_(residues_1_to_300)	Rotavirus_G
	E100	Duck_Cloacal	ASV45163.1	88.4	69.67	23	Rotavirus._REFERENCE_1_(residues_1_to_300)	Rotavirus_G
	E100	Duck_Cloacal	AHZ32873.1	88.4	69.67	23	Rotavirus._REFERENCE_1_(residues_1_to_300)	Rotavirus_G
	E100	Duck_Cloacal	AXF38722.1	85.5	69.67	23	Rotavirus._REFERENCE_1_(residues_1_to_300)	Rotavirus_G
	E100	Duck_Cloacal	YP_008136236.1	87	69.67	23	Rotavirus	Rotavirus_G_chicken/03V0567/DEU/2003
	E100	Duck_Cloacal	ADU57921.1	56.5	69.67	45.7	Rotavirus	Human_rotavirus_B
	E100	Duck_Cloacal	QQD36996.1	59.7	69.67	22.33	Rotavirus	Pacific_black_duck_rotavirus_G
	E100	Duck_Cloacal	ANN82289.1	39.7	69.67	40.72	Rotavirus._REFERENCE_1_(residues_1_to_167)	Rotavirus_H
	E100	Duck_Cloacal	AIY55638.1	100	69.33	2.77	Coronaviridae	Duck-dominant_coronavirus
	E100	Duck_Cloacal	YP_009825006.1	100	69.33	0.24	Coronaviridae	Duck_coronavirus
	E100	Duck_Cloacal	QDY92358.1	88.9	69.33	0.27	Coronaviridae	Avian_coronavirus
	E101	Wash_Water	ARB66143.1	99.4	1629.33	24.57	Coronaviridae	Infectious_bronchitis_virus
	E101	Wash_Water	AJR29312.1	99.5	1629.33	24.61	Coronaviridae	Infectious_bronchitis_virus
	E101	Wash_Water	APY26771.1	99.4	1629.33	24.57	Coronaviridae	Infectious_bronchitis_virus
	E101	Wash_Water	ARB66170.1	99.4	1629.33	24.57	Coronaviridae	Infectious_bronchitis_virus
	E101	Wash_Water	APY23613.1	99.5	1629.33	24.57	Coronaviridae	Infectious_bronchitis_virus
	E101	Wash_Water	APY23487.1	99.3	1629.33	24.59	Coronaviridae	Infectious_bronchitis_virus
	E101	Wash_Water	APZ73741.1	99.4	1629.33	24.57	Coronaviridae	Infectious_bronchitis_virus
	E101	Wash_Water	QJS39725.1	99.3	1629.33	24.58	Coronaviridae	Infectious_bronchitis_virus
	E101	Wash_Water	APY26762.1	99.3	1629.33	24.57	Coronaviridae	Infectious_bronchitis_virus
	E101	Wash_Water	ARB66134.1	99.4	1629.33	24.57	Coronaviridae	Infectious_bronchitis_virus
	E101	Wash_Water	APZ73815.1	99.4	1629.33	24.57	Coronaviridae	Infectious_bronchitis_virus
	E101	Wash_Water	APZ73678.1	99.2	1629.33	24.57	Coronaviridae	Infectious_bronchitis_virus
	E101	Wash_Water	QDA76236.1	99.3	1629.33	24.57	Coronaviridae	Infectious_bronchitis_virus
	E101	Wash_Water	APZ73723.1	99.3	1629.33	24.57	Coronaviridae	Infectious_bronchitis_virus
	E101	Wash_Water	AKS25242.1	99.1	1629.33	24.57	Coronaviridae	Infectious_bronchitis_virus
	E101	Wash_Water	AKS25251.1	99.3	1629.33	24.57	Coronaviridae	Infectious_bronchitis_virus
	E101	Wash_Water	AQY61304.1	99.1	1629.33	24.57	Coronaviridae	Infectious_bronchitis_virus
	E101	Wash_Water	APV46104.1	99.2	1629.33	24.57	Coronaviridae	Infectious_bronchitis_virus
	E101	Wash_Water	APZ73669.1	99.2	1629.33	24.61	Coronaviridae	Infectious_bronchitis_virus
	E101	Wash_Water	AFY11697.1	99.3	1629.33	24.57	Coronaviridae	Infectious_bronchitis_virus
	E101	Wash_Water	QDA76227.1	99.2	1629.33	24.56	Coronaviridae	Infectious_bronchitis_virus
	E101	Wash_Water	APZ73824.1	99.3	1629.33	24.57	Coronaviridae	Infectious_bronchitis_virus
	E101	Wash_Water	APY26806.1	99.3	1629.33	24.57	Coronaviridae	Infectious_bronchitis_virus
	E101	Wash_Water	APV46138.1	99.2	1629.33	24.62	Coronaviridae	Infectious_bronchitis_virus
	E101	Wash_Water	AGZ89680.1	99.1	1629.33	24.57	Coronaviridae	Infectious_bronchitis_virus
	E101	Wash_Water	ACH72802.1	88.5	1455.67	21.96	Coronaviridae	Infectious_bronchitis_virus
	E101	Wash_Water	AHB73997.1	88.5	1455.67	21.96	Coronaviridae	Infectious_bronchitis_virus
	E101	Wash_Water	ADI54954.1	87.8	1455.67	36.81	Coronaviridae	Infectious_bronchitis_virus
	E101	Wash_Water	QCQ81100.1	88.3	1455.67	36.84	Coronaviridae	Infectious_bronchitis_virus
	E101	Wash_Water	AVI69484.1	87.8	1455.67	21.95	Coronaviridae	Infectious_bronchitis_virus
	E101	Wash_Water	AEO86767.1	87.4	1455.67	36.82	Coronaviridae	Duck_coronavirus
	E101	Wash_Water	ANI87709.1	86.5	1455.67	21.95	Coronaviridae	Infectious_bronchitis_virus
	E101	Wash_Water	ANI87710.1	86.5	1455.67	36.82	Coronaviridae	Infectious_bronchitis_virus
	E101	Wash_Water	APW81991.1	86.8	1455.67	36.82	Coronaviridae	Infectious_bronchitis_virus
	E101	Wash_Water	AGK85497.1	87.1	1455.67	21.96	Coronaviridae	Infectious_bronchitis_virus
	E101	Wash_Water	AFQ94221.1	85.8	1455.67	21.94	Coronaviridae	Infectious_bronchitis_virus
	E101	Wash_Water	AQD20745.1	85.8	1455.67	21.95	Coronaviridae	Infectious_bronchitis_virus
	E101	Wash_Water	APW85766.1	85.8	1455.67	21.94	Coronaviridae	Infectious_bronchitis_virus
	E101	Wash_Water	AQY55811.1	85.8	1455.67	21.94	Coronaviridae	Infectious_bronchitis_virus
	E101	Wash_Water	APY26869.1	85.8	1455.67	21.95	Coronaviridae	Infectious_bronchitis_virus
	E101	Wash_Water	ARB66125.1	85.8	1455.67	21.94	Coronaviridae	Infectious_bronchitis_virus
	E101	Wash_Water	APV46183.1	85.6	1455.67	21.94	Coronaviridae	Infectious_bronchitis_virus
	E101	Wash_Water	APY23514.1	85.6	1455.67	21.94	Coronaviridae	Infectious_bronchitis_virus
	E101	Wash_Water	APZ73768.1	85.4	1455.67	21.95	Coronaviridae	Infectious_bronchitis_virus
	E101	Wash_Water	AQY55856.1	84.9	1455.67	21.94	Coronaviridae	Infectious_bronchitis_virus
	E101	Wash_Water	AQD20736.1	85.5	1455.67	21.94	Coronaviridae	Infectious_bronchitis_virus
	E101	Wash_Water	APP92727.1	85.6	1455.67	21.95	Coronaviridae	Infectious_bronchitis_virus
	E101	Wash_Water	APW85784.1	85.5	1455.67	21.94	Coronaviridae	Infectious_bronchitis_virus
	E101	Wash_Water	APY26735.1	85.5	1455.67	21.94	Coronaviridae	Infectious_bronchitis_virus
	E101	Wash_Water	ARB66143.1	85.3	1455.67	21.94	Coronaviridae	Infectious_bronchitis_virus
	E101	Wash_Water	QCX41894.1	95.7	1337	33.82	Coronaviridae	Infectious_bronchitis_virus
	E101	Wash_Water	AJT47922.1	96.6	1337	20.17	Coronaviridae	Infectious_bronchitis_virus
	E101	Wash_Water	APY26851.1	96	1337	20.16	Coronaviridae	Infectious_bronchitis_virus
	E101	Wash_Water	AJT47931.1	96.3	1337	20.17	Coronaviridae	Infectious_bronchitis_virus
	E101	Wash_Water	APY26869.1	95.3	1337	20.17	Coronaviridae	Infectious_bronchitis_virus
	E101	Wash_Water	AQY03958.1	95.4	1337	20.16	Coronaviridae	Infectious_bronchitis_virus
	E101	Wash_Water	AQY61368.1	95.2	1337	29.19	Coronaviridae	Infectious_bronchitis_virus
	E101	Wash_Water	AFQ94221.1	94.6	1337	20.16	Coronaviridae	Infectious_bronchitis_virus
	E101	Wash_Water	APZ73806.1	96.3	1337	20.17	Coronaviridae	Infectious_bronchitis_virus
	E101	Wash_Water	APV46129.1	95.7	1337	20.17	Coronaviridae	Infectious_bronchitis_virus
	E101	Wash_Water	APY23496.1	95.5	1337	20.17	Coronaviridae	Infectious_bronchitis_virus
	E101	Wash_Water	AFY11706.1	96	1337	20.17	Coronaviridae	Infectious_bronchitis_virus
	E101	Wash_Water	AKS25251.1	95.4	1337	20.15	Coronaviridae	Infectious_bronchitis_virus
	E101	Wash_Water	APZ73741.1	96	1337	20.16	Coronaviridae	Infectious_bronchitis_virus
	E101	Wash_Water	AFY11697.1	96	1337	20.15	Coronaviridae	Infectious_bronchitis_virus
	E101	Wash_Water	AQD20745.1	94.6	1337	20.17	Coronaviridae	Infectious_bronchitis_virus
	E101	Wash_Water	AQD20709.1	96	1337	20.16	Coronaviridae	Infectious_bronchitis_virus
	E101	Wash_Water	AQD20718.1	95.4	1337	20.15	Coronaviridae	Infectious_bronchitis_virus
	E101	Wash_Water	AQY55811.1	94.5	1337	20.16	Coronaviridae	Infectious_bronchitis_virus
	E101	Wash_Water	ARB66170.1	95.9	1337	20.16	Coronaviridae	Infectious_bronchitis_virus
	E101	Wash_Water	APW85766.1	94.4	1337	20.16	Coronaviridae	Infectious_bronchitis_virus
	E101	Wash_Water	APW85775.1	95.4	1337	20.17	Coronaviridae	Infectious_bronchitis_virus
	E101	Wash_Water	APY23613.1	95.9	1337	20.16	Coronaviridae	Infectious_bronchitis_virus
	E101	Wash_Water	ARB66125.1	94.5	1337	20.16	Coronaviridae	Infectious_bronchitis_virus
	E101	Wash_Water	AQD20673.1	94.8	1337	20.16	Coronaviridae	Infectious_bronchitis_virus
	E101	Wash_Water	QCX41896.1	97.1	1235.33	100	Coronaviridae	Infectious_bronchitis_virus
	E101	Wash_Water	ACV87265.1	82.5	1235.33	98.04	Coronaviridae	Turkey_coronavirus
	E101	Wash_Water	AIL92611.1	82	1235.33	100.33	Coronaviridae	Turkey_coronavirus
	E101	Wash_Water	AYC44319.1	82.6	1235.33	99.5	Coronaviridae	Guinea_fowl_coronavirus
	E101	Wash_Water	CCN27367.1	82	1235.33	99.5	Coronaviridae	Guinea_fowl_coronavirus_GfCoV/FR/2011
	E101	Wash_Water	YP_009825008.1	62.7	1235.33	97.82	Coronaviridae	Duck_coronavirus
	E101	Wash_Water	ALQ43515.1	61.8	1235.33	97.16	Coronaviridae	European_turkey_coronavirus_080385d
	E101	Wash_Water	ADK88938.1	61.8	1235.33	97.25	Coronaviridae	Turkey_coronavirus
	E101	Wash_Water	AQY61314.1	35.9	1235.33	104.62	Coronaviridae	Infectious_bronchitis_virus
	E101	Wash_Water	ANO81443.1	36.5	1235.33	104.12	Coronaviridae	Infectious_bronchitis_virus
	E101	Wash_Water	AJT47896.1	36.7	1235.33	104.2	Coronaviridae	Infectious_bronchitis_virus
	E101	Wash_Water	ANI87711.1	36.4	1235.33	105.06	Coronaviridae	Infectious_bronchitis_virus
	E101	Wash_Water	ARI46292.1	36.6	1235.33	104.21	Coronaviridae	Infectious_bronchitis_virus
	E101	Wash_Water	ADI54955.1	36.2	1235.33	104.97	Coronaviridae	Infectious_bronchitis_virus
	E101	Wash_Water	AJR29313.1	36.7	1235.33	104.54	Coronaviridae	Infectious_bronchitis_virus
	E101	Wash_Water	AQY55830.1	36.2	1235.33	106.19	Coronaviridae	Infectious_bronchitis_virus
	E101	Wash_Water	AJP16721.1	38.7	1235.33	95.02	Coronaviridae	Infectious_bronchitis_virus
	E101	Wash_Water	AJP16730.1	38.7	1235.33	95.02	Coronaviridae	Infectious_bronchitis_virus
	E101	Wash_Water	AFY11698.1	36.8	1235.33	104.46	Coronaviridae	Infectious_bronchitis_virus
	E101	Wash_Water	AQY61305.1	35.8	1235.33	104.79	Coronaviridae	Infectious_bronchitis_virus
	E101	Wash_Water	AAZ85066.1	36	1235.33	105.31	Coronaviridae	Pigeon_coronavirus
	E101	Wash_Water	AAO22155.1	38.7	1235.33	94.67	Coronaviridae	Infectious_bronchitis_virus
	E101	Wash_Water	ARS22410.1	36	1235.33	105.06	Coronaviridae	Infectious_bronchitis_virus
	E101	Wash_Water	AFP50258.1	36.4	1235.33	104.9	Coronaviridae	Infectious_bronchitis_virus
	E101	Wash_Water	AZA07856.1	38.5	1235.33	94.94	Coronaviridae	Infectious_bronchitis_virus
	E101	Wash_Water	AKS25251.1	98.5	729	10.98	Coronaviridae	Infectious_bronchitis_virus
	E101	Wash_Water	QDA76236.1	98.5	729	10.98	Coronaviridae	Infectious_bronchitis_virus
	E101	Wash_Water	AKS25233.1	97.9	729	10.98	Coronaviridae	Infectious_bronchitis_virus
	E101	Wash_Water	APZ73660.1	97.9	729	10.98	Coronaviridae	Infectious_bronchitis_virus
	E101	Wash_Water	APZ73696.1	97.9	729	10.98	Coronaviridae	Infectious_bronchitis_virus
	E101	Wash_Water	AQY61368.1	97.9	729	15.91	Coronaviridae	Infectious_bronchitis_virus
	E101	Wash_Water	APZ73786.1	97.9	729	10.98	Coronaviridae	Infectious_bronchitis_virus
	E101	Wash_Water	QJS39725.1	97.8	729	10.98	Coronaviridae	Infectious_bronchitis_virus
	E101	Wash_Water	APY26869.1	97.7	729	10.98	Coronaviridae	Infectious_bronchitis_virus
	E101	Wash_Water	ARB66152.1	97.8	729	10.98	Coronaviridae	Infectious_bronchitis_virus
	E101	Wash_Water	APX44055.1	97.9	729	10.98	Coronaviridae	Infectious_bronchitis_virus
	E101	Wash_Water	APY23604.1	97.8	729	10.98	Coronaviridae	Infectious_bronchitis_virus
	E101	Wash_Water	APZ73806.1	98.1	729	10.98	Coronaviridae	Infectious_bronchitis_virus
	E101	Wash_Water	AQY55892.1	97.8	729	10.98	Coronaviridae	Infectious_bronchitis_virus
	E101	Wash_Water	APZ73815.1	98.1	729	10.98	Coronaviridae	Infectious_bronchitis_virus
	E101	Wash_Water	APY23550.1	97.7	729	10.98	Coronaviridae	Infectious_bronchitis_virus
	E101	Wash_Water	APY23532.1	97.9	729	10.98	Coronaviridae	Infectious_bronchitis_virus
	E101	Wash_Water	ARB66143.1	97.9	729	10.98	Coronaviridae	Infectious_bronchitis_virus
	E101	Wash_Water	ATJ01091.1	97.8	729	18.42	Coronaviridae	Infectious_bronchitis_virus
	E101	Wash_Water	APY23478.1	97.7	729	10.98	Coronaviridae	Infectious_bronchitis_virus
	E101	Wash_Water	APY26709.1	98.1	729	10.98	Coronaviridae	Infectious_bronchitis_virus
	E101	Wash_Water	AQY61304.1	97.8	729	10.98	Coronaviridae	Infectious_bronchitis_virus
	E101	Wash_Water	AQY61322.1	97.8	729	10.98	Coronaviridae	Infectious_bronchitis_virus
	E101	Wash_Water	AQY61313.1	97.8	729	10.98	Coronaviridae	Infectious_bronchitis_virus
	E101	Wash_Water	APW85766.1	97.7	729	10.98	Coronaviridae	Infectious_bronchitis_virus
	E101	Wash_Water	AVI69443.1	96.4	728	11	Coronaviridae	Infectious_bronchitis_virus
	E101	Wash_Water	ADP06482.1	96.3	728	10.98	Coronaviridae	Infectious_bronchitis_virus
	E101	Wash_Water	ALC78746.1	96.4	728	11	Coronaviridae	Infectious_bronchitis_virus
	E101	Wash_Water	QCX19618.1	96.4	728	10.97	Coronaviridae	Infectious_bronchitis_virus
	E101	Wash_Water	ADP06460.1	96.3	728	10.98	Coronaviridae	Infectious_bronchitis_virus
	E101	Wash_Water	ACB59361.1	96.3	728	11	Coronaviridae	Infectious_bronchitis_virus
	E101	Wash_Water	QDA76326.1	96.3	728	10.97	Coronaviridae	Infectious_bronchitis_virus
	E101	Wash_Water	ADA83486.1	96	728	10.96	Coronaviridae	Infectious_bronchitis_virus
	E101	Wash_Water	AHB79522.1	96.3	728	10.97	Coronaviridae	Infectious_bronchitis_virus
	E101	Wash_Water	ADA83536.1	96.3	728	10.97	Coronaviridae	Infectious_bronchitis_virus
	E101	Wash_Water	ADV71761.1	96.3	728	10.97	Coronaviridae	Infectious_bronchitis_virus
	E101	Wash_Water	ADV71798.1	96.4	728	10.97	Coronaviridae	Infectious_bronchitis_virus
	E101	Wash_Water	ADA83516.1	96.3	728	10.97	Coronaviridae	Infectious_bronchitis_virus
	E101	Wash_Water	ADV71811.1	96.4	728	10.96	Coronaviridae	Infectious_bronchitis_virus
	E101	Wash_Water	ACV87278.1	96	728	18.41	Coronaviridae	Turkey_coronavirus
	E101	Wash_Water	ACV87277.1	96	728	11.01	Coronaviridae	Turkey_coronavirus
	E101	Wash_Water	ACV87266.1	95.7	728	11.02	Coronaviridae	Turkey_coronavirus
	E101	Wash_Water	ADV71824.1	95.5	728	18.4	Coronaviridae	Infectious_bronchitis_virus
	E101	Wash_Water	ADA83526.1	96	728	10.97	Coronaviridae	Infectious_bronchitis_virus
	E101	Wash_Water	QIQ19604.1	95.6	728	18.4	Coronaviridae	Infectious_bronchitis_virus
	E101	Wash_Water	CAZ86697.1	95	728	10.96	Coronaviridae	Infectious_bronchitis_virus_ITA/90254/2005
	E101	Wash_Water	QKV27911.2	95	728	10.97	Coronaviridae	Infectious_bronchitis_virus
	E101	Wash_Water	QKV27910.2	95	728	18.4	Coronaviridae	Infectious_bronchitis_virus
	E101	Wash_Water	QIO03929.1	95	728	10.97	Coronaviridae	Infectious_bronchitis_virus
	E101	Wash_Water	QIQ19578.1	95.3	728	18.4	Coronaviridae	Infectious_bronchitis_virus
	E101	Wash_Water	ATE90979.1	96.9	655.33	9.87	Coronaviridae	Avian_coronavirus
	E101	Wash_Water	ATE90965.1	96.8	655.33	9.87	Coronaviridae	Avian_coronavirus
	E101	Wash_Water	QDQ69171.1	96	655.33	9.87	Coronaviridae	Infectious_bronchitis_virus
	E101	Wash_Water	AMO03290.1	92.4	655.33	16.59	Coronaviridae	Infectious_bronchitis_virus
	E101	Wash_Water	QDQ69210.1	90.5	655.33	9.86	Coronaviridae	Infectious_bronchitis_virus
	E101	Wash_Water	QDQ69197.1	89.4	655.33	9.86	Coronaviridae	Infectious_bronchitis_virus
	E101	Wash_Water	QDQ69184.1	88.4	655.33	9.87	Coronaviridae	Infectious_bronchitis_virus
	E101	Wash_Water	QDQ69132.1	88.7	655.33	9.87	Coronaviridae	Infectious_bronchitis_virus
	E101	Wash_Water	ADA83506.1	87.5	655.33	9.91	Coronaviridae	Infectious_bronchitis_virus
	E101	Wash_Water	ADA83526.1	87.5	655.33	9.91	Coronaviridae	Infectious_bronchitis_virus
	E101	Wash_Water	ADA83516.1	87.5	655.33	9.91	Coronaviridae	Infectious_bronchitis_virus
	E101	Wash_Water	ADA83536.1	87.5	655.33	9.91	Coronaviridae	Infectious_bronchitis_virus
	E101	Wash_Water	QAA92375.1	87.5	655.33	16.62	Coronaviridae	Infectious_bronchitis_virus
	E101	Wash_Water	AHB79522.1	87.4	655.33	9.91	Coronaviridae	Infectious_bronchitis_virus
	E101	Wash_Water	AGJ98436.1	86.8	655.33	9.91	Coronaviridae	Infectious_bronchitis_virus
	E101	Wash_Water	ARS22418.1	86.6	655.33	9.91	Coronaviridae	Infectious_bronchitis_virus
	E101	Wash_Water	ADV71761.1	86.9	655.33	9.91	Coronaviridae	Infectious_bronchitis_virus
	E101	Wash_Water	AFQ30998.1	87.2	655.33	16.62	Coronaviridae	Infectious_bronchitis_virus
	E101	Wash_Water	ADV71736.1	85.4	655.33	16.62	Coronaviridae	Infectious_bronchitis_virus
	E101	Wash_Water	ADV71735.1	85.4	655.33	9.91	Coronaviridae	Infectious_bronchitis_virus
	E101	Wash_Water	ARS22428.1	86.8	655.33	9.91	Coronaviridae	Infectious_bronchitis_virus
	E101	Wash_Water	ARS22438.1	86.3	655.33	9.91	Coronaviridae	Infectious_bronchitis_virus
	E101	Wash_Water	QKV27911.2	85.5	655.33	9.91	Coronaviridae	Infectious_bronchitis_virus
	E101	Wash_Water	QKV27910.2	85.5	655.33	16.62	Coronaviridae	Infectious_bronchitis_virus
	E101	Wash_Water	ALQ43513.1	86	655.33	16.63	Coronaviridae	European_turkey_coronavirus_080385d
	E101	Wash_Water	AFS18122.1	94.9	598	77.26	Coronaviridae	Infectious_bronchitis_virus
	E101	Wash_Water	AFS18148.1	91.5	598	77.26	Coronaviridae	Infectious_bronchitis_virus
	E101	Wash_Water	QCX19628.1	94.6	598	77.26	Coronaviridae	Infectious_bronchitis_virus
	E101	Wash_Water	AFS18135.1	91.1	598	77.26	Coronaviridae	Infectious_bronchitis_virus
	E101	Wash_Water	AZA07867.1	94.3	598	77.26	Coronaviridae	Infectious_bronchitis_virus
	E101	Wash_Water	AAR15909.1	94.6	598	77.26	Coronaviridae	Infectious_bronchitis_virus
	E101	Wash_Water	APX44044.1	94	598	77.26	Coronaviridae	Infectious_bronchitis_virus
	E101	Wash_Water	AFS18123.1	94.3	598	77.26	Coronaviridae	Infectious_bronchitis_virus
	E101	Wash_Water	AFY11705.1	93.7	598	77.26	Coronaviridae	Infectious_bronchitis_virus
	E101	Wash_Water	AKS25259.1	93.7	598	77.26	Coronaviridae	Infectious_bronchitis_virus
	E101	Wash_Water	APZ73814.1	93.7	598	77.26	Coronaviridae	Infectious_bronchitis_virus
	E101	Wash_Water	AND76833.1	94	598	77.26	Coronaviridae	Infectious_bronchitis_virus
	E101	Wash_Water	ARI46259.1	94.3	598	77.26	Coronaviridae	Infectious_bronchitis_virus
	E101	Wash_Water	ARB66142.1	89.9	598	77.26	Coronaviridae	Infectious_bronchitis_virus
	E101	Wash_Water	ADC79658.1	93.7	598	77.26	Coronaviridae	Infectious_bronchitis_virus
	E101	Wash_Water	AHC28329.1	94	598	77.26	Coronaviridae	Infectious_bronchitis_virus
	E101	Wash_Water	AND76849.1	93.7	598	77.26	Coronaviridae	Infectious_bronchitis_virus
	E101	Wash_Water	ARI46243.1	93.7	598	77.26	Coronaviridae	Infectious_bronchitis_virus
	E101	Wash_Water	AFS18136.1	94	598	77.26	Coronaviridae	Infectious_bronchitis_virus
	E101	Wash_Water	ACN82407.1	93.4	598	77.26	Coronaviridae	Infectious_bronchitis_virus
	E101	Wash_Water	AFQ31007.1	94	598	77.26	Coronaviridae	Infectious_bronchitis_virus
	E101	Wash_Water	AHJ77567.1	90.5	598	77.26	Coronaviridae	Infectious_bronchitis_virus
	E101	Wash_Water	AFS18132.1	89.9	598	77.26	Coronaviridae	Infectious_bronchitis_virus
	E101	Wash_Water	AAP32046.1	91.1	598	77.26	Coronaviridae	Infectious_bronchitis_virus
	E101	Wash_Water	AQD20735.1	93.4	598	77.26	Coronaviridae	Infectious_bronchitis_virus
	E101	Wash_Water	ARB66142.1	95.6	597.33	77.26	Coronaviridae	Infectious_bronchitis_virus
	E101	Wash_Water	QNG62512.1	98.7	597.33	77.26	Coronaviridae	Infectious_bronchitis_virus
	E101	Wash_Water	AIB54177.1	98.4	597.33	77.26	Coronaviridae	Infectious_bronchitis_virus
	E101	Wash_Water	AQD20762.1	98.4	597.33	77.26	Coronaviridae	Infectious_bronchitis_virus
	E101	Wash_Water	AQY55846.1	98.1	597.33	77.26	Coronaviridae	Infectious_bronchitis_virus
	E101	Wash_Water	APX44063.1	97.8	597.33	77.26	Coronaviridae	Infectious_bronchitis_virus
	E101	Wash_Water	AIB54174.1	94.9	597.33	77.26	Coronaviridae	Infectious_bronchitis_virus
	E101	Wash_Water	AZA07867.1	97.8	597.33	77.26	Coronaviridae	Infectious_bronchitis_virus
	E101	Wash_Water	AFS18122.1	97.2	597.33	77.26	Coronaviridae	Infectious_bronchitis_virus
	E101	Wash_Water	QEY95732.1	97.2	597.33	77.26	Coronaviridae	Infectious_bronchitis_virus
	E101	Wash_Water	QEY95735.1	97.5	597.33	77.26	Coronaviridae	Infectious_bronchitis_virus
	E101	Wash_Water	QCX41904.1	97.2	597.33	77.26	Coronaviridae	Infectious_bronchitis_virus
	E101	Wash_Water	AFS18132.1	93.7	597.33	77.26	Coronaviridae	Infectious_bronchitis_virus
	E101	Wash_Water	ACN82407.1	96.5	597.33	77.26	Coronaviridae	Infectious_bronchitis_virus
	E101	Wash_Water	AFS18126.1	96.8	597.33	77.26	Coronaviridae	Infectious_bronchitis_virus
	E101	Wash_Water	APZ73704.1	97.2	597.33	77.26	Coronaviridae	Infectious_bronchitis_virus
	E101	Wash_Water	ACN81813.1	96.8	597.33	77.26	Coronaviridae	Infectious_bronchitis_virus
	E101	Wash_Water	AJT47930.1	97.5	597.33	77.26	Coronaviridae	Infectious_bronchitis_virus
	E101	Wash_Water	APV46182.1	97.2	597.33	77.26	Coronaviridae	Infectious_bronchitis_virus
	E101	Wash_Water	ALC78744.1	97.5	597.33	77.26	Coronaviridae	Infectious_bronchitis_virus
	E101	Wash_Water	AFV92604.1	96.8	597.33	77.26	Coronaviridae	Infectious_bronchitis_virus
	E101	Wash_Water	AQY55882.1	97.2	597.33	77.26	Coronaviridae	Infectious_bronchitis_virus
	E101	Wash_Water	QEY95733.1	93	597.33	77.26	Coronaviridae	Infectious_bronchitis_virus
	E101	Wash_Water	ARB66178.1	97.2	597.33	76.7	Coronaviridae	Infectious_bronchitis_virus
	E101	Wash_Water	AQD20735.1	96.5	597.33	77.26	Coronaviridae	Infectious_bronchitis_virus
	E101	Wash_Water	AWR92744.1	99.8	576.67	21.72	Coronaviridae	Infectious_bronchitis_virus
	E101	Wash_Water	AZA07832.1	99.8	576.67	8.69	Coronaviridae	Infectious_bronchitis_virus
	E101	Wash_Water	AKS25233.1	99.8	576.67	8.69	Coronaviridae	Infectious_bronchitis_virus
	E101	Wash_Water	AZA07841.1	99.8	576.67	8.69	Coronaviridae	Infectious_bronchitis_virus
	E101	Wash_Water	AZA07850.1	99.8	576.67	8.69	Coronaviridae	Infectious_bronchitis_virus
	E101	Wash_Water	ARB66134.1	99.8	576.67	8.69	Coronaviridae	Infectious_bronchitis_virus
	E101	Wash_Water	APY26869.1	99.7	576.67	8.69	Coronaviridae	Infectious_bronchitis_virus
	E101	Wash_Water	APY26762.1	99.7	576.67	8.69	Coronaviridae	Infectious_bronchitis_virus
	E101	Wash_Water	APY23613.1	99.7	576.67	8.69	Coronaviridae	Infectious_bronchitis_virus
	E101	Wash_Water	APU51846.1	99.7	576.67	8.69	Coronaviridae	Infectious_bronchitis_virus
	E101	Wash_Water	ATJ01092.1	99.7	576.67	21.72	Coronaviridae	Infectious_bronchitis_virus
	E101	Wash_Water	QJS39662.1	99.7	576.67	8.69	Coronaviridae	Infectious_bronchitis_virus
	E101	Wash_Water	AFX59326.1	99.7	576.67	21.72	Coronaviridae	Infectious_bronchitis_virus
	E101	Wash_Water	ANO81442.1	99.7	576.67	21.72	Coronaviridae	Infectious_bronchitis_virus
	E101	Wash_Water	AQY03967.1	99.5	576.67	8.69	Coronaviridae	Infectious_bronchitis_virus
	E101	Wash_Water	AHN49810.1	99.5	576.67	21.72	Coronaviridae	Infectious_bronchitis_virus
	E101	Wash_Water	ATJ01102.1	99.5	576.67	21.72	Coronaviridae	Infectious_bronchitis_virus
	E101	Wash_Water	APY26806.1	99.5	576.67	8.69	Coronaviridae	Infectious_bronchitis_virus
	E101	Wash_Water	APV46165.1	99.5	576.67	8.69	Coronaviridae	Infectious_bronchitis_virus
	E101	Wash_Water	APY23487.1	99.3	576.67	8.69	Coronaviridae	Infectious_bronchitis_virus
	E101	Wash_Water	APZ73806.1	99.5	576.67	8.69	Coronaviridae	Infectious_bronchitis_virus
	E101	Wash_Water	QDQ69171.1	99.5	576.67	8.69	Coronaviridae	Infectious_bronchitis_virus
	E101	Wash_Water	QCX41895.1	99.3	576.67	21.72	Coronaviridae	Infectious_bronchitis_virus
	E101	Wash_Water	APY23532.1	99.5	576.67	8.69	Coronaviridae	Infectious_bronchitis_virus
	E101	Wash_Water	AJR29312.1	99.5	576.67	8.7	Coronaviridae	Infectious_bronchitis_virus
	E101	Wash_Water	AFX59325.1	98.1	575.33	14.29	Coronaviridae	Infectious_bronchitis_virus
	E101	Wash_Water	APW81991.1	98.1	575.33	14.3	Coronaviridae	Infectious_bronchitis_virus
	E101	Wash_Water	AQY03958.1	97.5	575.33	8.52	Coronaviridae	Infectious_bronchitis_virus
	E101	Wash_Water	APZ73660.1	97.2	575.33	8.52	Coronaviridae	Infectious_bronchitis_virus
	E101	Wash_Water	APY26860.1	97.3	575.33	8.52	Coronaviridae	Infectious_bronchitis_virus
	E101	Wash_Water	AZA07850.1	97.7	575.33	8.52	Coronaviridae	Infectious_bronchitis_virus
	E101	Wash_Water	APZ73696.1	97.2	575.33	8.52	Coronaviridae	Infectious_bronchitis_virus
	E101	Wash_Water	ARB66152.1	97.7	575.33	8.52	Coronaviridae	Infectious_bronchitis_virus
	E101	Wash_Water	APZ73741.1	97.3	575.33	8.52	Coronaviridae	Infectious_bronchitis_virus
	E101	Wash_Water	AZA07832.1	97.5	575.33	8.52	Coronaviridae	Infectious_bronchitis_virus
	E101	Wash_Water	APZ73815.1	97	575.33	8.52	Coronaviridae	Infectious_bronchitis_virus
	E101	Wash_Water	AJT47922.1	97.5	575.33	8.52	Coronaviridae	Infectious_bronchitis_virus
	E101	Wash_Water	QDA76227.1	97.2	575.33	8.52	Coronaviridae	Infectious_bronchitis_virus
	E101	Wash_Water	AWR92743.1	97.5	575.33	14.29	Coronaviridae	Infectious_bronchitis_virus
	E101	Wash_Water	ARB66188.1	97	575.33	8.52	Coronaviridae	Infectious_bronchitis_virus
	E101	Wash_Water	APZ73786.1	97.2	575.33	8.52	Coronaviridae	Infectious_bronchitis_virus
	E101	Wash_Water	AQY55874.1	97.2	575.33	8.52	Coronaviridae	Infectious_bronchitis_virus
	E101	Wash_Water	AQD20691.1	97	575.33	8.52	Coronaviridae	Infectious_bronchitis_virus
	E101	Wash_Water	QGR15737.1	97.2	575.33	14.29	Coronaviridae	Infectious_bronchitis_virus
	E101	Wash_Water	APZ73669.1	97	575.33	8.53	Coronaviridae	Infectious_bronchitis_virus
	E101	Wash_Water	APU51864.1	97.2	575.33	8.52	Coronaviridae	Infectious_bronchitis_virus
	E101	Wash_Water	QJS39662.1	97.2	575.33	8.52	Coronaviridae	Infectious_bronchitis_virus
	E101	Wash_Water	APZ73723.1	97.2	575.33	8.52	Coronaviridae	Infectious_bronchitis_virus
	E101	Wash_Water	APW85793.1	97.3	575.33	8.52	Coronaviridae	Infectious_bronchitis_virus
	E101	Wash_Water	AZA07823.1	97.5	575.33	8.52	Coronaviridae	Infectious_bronchitis_virus
	E101	Wash_Water	APY26780.1	91.7	573.67	8.52	Coronaviridae	Infectious_bronchitis_virus
	E101	Wash_Water	QDO71785.1	91.5	573.67	14.29	Coronaviridae	Infectious_bronchitis_virus
	E101	Wash_Water	QDM02500.1	91.5	573.67	14.29	Coronaviridae	Infectious_bronchitis_virus
	E101	Wash_Water	AQD20682.1	91.5	573.67	8.52	Coronaviridae	Infectious_bronchitis_virus
	E101	Wash_Water	APY26709.1	91.2	573.67	8.52	Coronaviridae	Infectious_bronchitis_virus
	E101	Wash_Water	APV46104.1	91.3	573.67	8.52	Coronaviridae	Infectious_bronchitis_virus
	E101	Wash_Water	AQY55892.1	92	573.67	8.52	Coronaviridae	Infectious_bronchitis_virus
	E101	Wash_Water	QDA76227.1	91.3	573.67	8.52	Coronaviridae	Infectious_bronchitis_virus
	E101	Wash_Water	AGZ89671.1	91.3	573.67	8.52	Coronaviridae	Infectious_bronchitis_virus
	E101	Wash_Water	ARB66134.1	91.3	573.67	8.52	Coronaviridae	Infectious_bronchitis_virus
	E101	Wash_Water	ADI54954.1	91.3	573.67	14.29	Coronaviridae	Infectious_bronchitis_virus
	E101	Wash_Water	ARB66152.1	91.5	573.67	8.52	Coronaviridae	Infectious_bronchitis_virus
	E101	Wash_Water	QDA76245.1	91.7	573.67	8.54	Coronaviridae	Infectious_bronchitis_virus
	E101	Wash_Water	AXX83281.1	91.2	573.67	14.29	Coronaviridae	Infectious_bronchitis_virus
	E101	Wash_Water	AQY55802.1	91.2	573.67	8.52	Coronaviridae	Infectious_bronchitis_virus
	E101	Wash_Water	ANO81441.1	91.7	573.67	14.29	Coronaviridae	Infectious_bronchitis_virus
	E101	Wash_Water	APY23559.1	91.5	573.67	8.52	Coronaviridae	Infectious_bronchitis_virus
	E101	Wash_Water	ARB66161.1	90.8	573.67	8.53	Coronaviridae	Infectious_bronchitis_virus
	E101	Wash_Water	AQD20700.1	90.4	573.67	8.52	Coronaviridae	Infectious_bronchitis_virus
	E101	Wash_Water	APW81991.1	91.2	573.67	14.3	Coronaviridae	Infectious_bronchitis_virus
	E101	Wash_Water	APV46093.1	91	573.67	8.53	Coronaviridae	Infectious_bronchitis_virus
	E101	Wash_Water	AJT47922.1	91.3	573.67	8.52	Coronaviridae	Infectious_bronchitis_virus
	E101	Wash_Water	ADI54944.1	91	573.67	14.29	Coronaviridae	Infectious_bronchitis_virus
	E101	Wash_Water	APZ73833.1	91.2	573.67	8.52	Coronaviridae	Infectious_bronchitis_virus
	E101	Wash_Water	AGZ89680.1	91.3	573.67	8.52	Coronaviridae	Infectious_bronchitis_virus
	E101	Wash_Water	ADA83506.1	98.6	498.33	7.51	Coronaviridae	Infectious_bronchitis_virus
	E101	Wash_Water	ADA83526.1	98.6	498.33	7.51	Coronaviridae	Infectious_bronchitis_virus
	E101	Wash_Water	QDA76326.1	98.6	498.33	7.52	Coronaviridae	Infectious_bronchitis_virus
	E101	Wash_Water	ADA83516.1	98.6	498.33	7.51	Coronaviridae	Infectious_bronchitis_virus
	E101	Wash_Water	AHB79522.1	98.6	498.33	7.51	Coronaviridae	Infectious_bronchitis_virus
	E101	Wash_Water	ADA83536.1	98.6	498.33	7.51	Coronaviridae	Infectious_bronchitis_virus
	E101	Wash_Water	QCX19618.1	98.4	498.33	7.51	Coronaviridae	Infectious_bronchitis_virus
	E101	Wash_Water	ADP06493.1	98.4	498.33	7.51	Coronaviridae	Infectious_bronchitis_virus
	E101	Wash_Water	AVI69443.1	98.4	498.33	7.54	Coronaviridae	Infectious_bronchitis_virus
	E101	Wash_Water	ADP06482.1	98.4	498.33	7.52	Coronaviridae	Infectious_bronchitis_virus
	E101	Wash_Water	ALC78746.1	98.4	498.33	7.54	Coronaviridae	Infectious_bronchitis_virus
	E101	Wash_Water	ACB59361.1	98.2	498.33	7.53	Coronaviridae	Infectious_bronchitis_virus
	E101	Wash_Water	ADV71761.1	98.4	498.33	7.51	Coronaviridae	Infectious_bronchitis_virus
	E101	Wash_Water	QIO03929.1	98.2	498.33	7.52	Coronaviridae	Infectious_bronchitis_virus
	E101	Wash_Water	ADP06460.1	98.2	498.33	7.52	Coronaviridae	Infectious_bronchitis_virus
	E101	Wash_Water	ALQ43513.1	98.4	498.33	12.61	Coronaviridae	European_turkey_coronavirus_080385d
	E101	Wash_Water	ARS22418.1	98.2	498.33	7.51	Coronaviridae	Infectious_bronchitis_virus
	E101	Wash_Water	ADV71773.1	98	498.33	7.51	Coronaviridae	Infectious_bronchitis_virus
	E101	Wash_Water	QKV27949.1	98.2	498.33	12.6	Coronaviridae	Infectious_bronchitis_virus
	E101	Wash_Water	ASM61971.1	98.2	498.33	12.67	Coronaviridae	Infectious_bronchitis_virus
	E101	Wash_Water	QKV27950.1	98.2	498.33	7.51	Coronaviridae	Infectious_bronchitis_virus
	E101	Wash_Water	AXR85430.1	98	498.33	12.6	Coronaviridae	Infectious_bronchitis_virus
	E101	Wash_Water	ACV87255.1	98	498.33	7.54	Coronaviridae	Turkey_coronavirus
	E101	Wash_Water	QGX07409.1	98	498.33	7.52	Coronaviridae	Infectious_bronchitis_virus
	E101	Wash_Water	AFQ31008.1	98.2	498.33	7.51	Coronaviridae	Infectious_bronchitis_virus
	E101	Wash_Water	AFQ30998.1	88.5	491.67	12.5	Coronaviridae	Infectious_bronchitis_virus
	E101	Wash_Water	AHB73997.1	89.3	491.67	7.45	Coronaviridae	Infectious_bronchitis_virus
	E101	Wash_Water	QCQ81100.1	89.1	491.67	12.51	Coronaviridae	Infectious_bronchitis_virus
	E101	Wash_Water	AFX59325.1	88.5	491.67	12.5	Coronaviridae	Infectious_bronchitis_virus
	E101	Wash_Water	AWR92743.1	88.5	491.67	12.5	Coronaviridae	Infectious_bronchitis_virus
	E101	Wash_Water	ALC78737.1	87	491.67	7.55	Coronaviridae	Infectious_bronchitis_virus
	E101	Wash_Water	QAA92385.1	88.1	491.67	12.51	Coronaviridae	Infectious_bronchitis_virus
	E101	Wash_Water	ADI54944.1	88.1	491.67	12.5	Coronaviridae	Infectious_bronchitis_virus
	E101	Wash_Water	AZA07841.1	88.7	491.67	7.45	Coronaviridae	Infectious_bronchitis_virus
	E101	Wash_Water	AGC01541.1	88.1	491.67	12.5	Coronaviridae	Infectious_bronchitis_virus
	E101	Wash_Water	QAT77246.1	88.9	491.67	12.5	Coronaviridae	Infectious_bronchitis_virus
	E101	Wash_Water	APZ73815.1	88.1	491.67	7.45	Coronaviridae	Infectious_bronchitis_virus
	E101	Wash_Water	APY26860.1	88.5	491.67	7.45	Coronaviridae	Infectious_bronchitis_virus
	E101	Wash_Water	APY26709.1	88.3	491.67	7.45	Coronaviridae	Infectious_bronchitis_virus
	E101	Wash_Water	AZA07850.1	88.5	491.67	7.45	Coronaviridae	Infectious_bronchitis_virus
	E101	Wash_Water	AZA07823.1	88.5	491.67	7.45	Coronaviridae	Infectious_bronchitis_virus
	E101	Wash_Water	APY26727.1	86.8	491.67	7.45	Coronaviridae	Infectious_bronchitis_virus
	E101	Wash_Water	ALH21109.1	86.8	491.67	12.51	Coronaviridae	Infectious_bronchitis_virus
	E101	Wash_Water	ARS22428.1	88.3	491.67	7.45	Coronaviridae	Infectious_bronchitis_virus
	E101	Wash_Water	QDO71785.1	88.3	491.67	12.5	Coronaviridae	Infectious_bronchitis_virus
	E101	Wash_Water	AQD20754.1	88.7	491.67	7.45	Coronaviridae	Infectious_bronchitis_virus
	E101	Wash_Water	AHN49808.1	87.9	491.67	12.5	Coronaviridae	Infectious_bronchitis_virus
	E101	Wash_Water	ATE90979.1	87.7	491.67	7.45	Coronaviridae	Avian_coronavirus
	E101	Wash_Water	ATE90965.1	87.7	491.67	7.45	Coronaviridae	Avian_coronavirus
	E101	Wash_Water	ARS22458.1	88.3	491.67	7.45	Coronaviridae	Infectious_bronchitis_virus
	E101	Wash_Water	QIN53327.1	99.6	460	51.28	Rotavirus._REFERENCE_1_(residues_1_to_895)	Rotavirus_A
	E101	Wash_Water	ACN22279.1	99.3	460	51.28	Rotavirus._REFERENCE_1_(residues_1_to_895)	Rotavirus_A
	E101	Wash_Water	AIW53338.1	99.1	460	51.52	Rotavirus._REFERENCE_1_(residues_1_to_891)	Rotavirus_A
	E101	Wash_Water	BAS67005.1	98.9	460	51.28	Rotavirus._REFERENCE_1	Rotavirus_A
	E101	Wash_Water	QIN53360.1	98.9	460	51.28	Rotavirus._REFERENCE_1_(residues_1_to_895)	Rotavirus_A
	E101	Wash_Water	AIT39439.1	94.6	460	51.17	Rotavirus._REFERENCE_1_(residues_1_to_897)	Rotavirus_A
	E101	Wash_Water	BBE21087.1	95	460	51.23	Rotavirus	Rotavirus_A_RVA/Raccoon-tc/JPN/Rac-311/2011/G34P[17]
	E101	Wash_Water	AYV64406.1	94.3	460	51.17	Rotavirus._REFERENCE_1_(residues_1_to_897)	Rotavirus_A
	E101	Wash_Water	QEV81575.1	93.9	460	51.17	Rotavirus._REFERENCE_1_(residues_1_to_897)	Rotavirus_A
	E101	Wash_Water	ANK58242.1	94.1	460	51.17	Rotavirus	Avian_rotavirus_A
	E101	Wash_Water	QKG02468.1	94.1	460	51.17	Rotavirus._REFERENCE_1_(residues_1_to_897)	Rotavirus_A
	E101	Wash_Water	AGA19149.1	94.1	460	51.52	Rotavirus	Rotavirus_A_turkey-tc/GER/03V0002E10/2003/G22P[35]
	E101	Wash_Water	AYV64395.1	94.1	460	51.17	Rotavirus._REFERENCE_1_(residues_1_to_897)	Rotavirus_A
	E101	Wash_Water	AMD39974.1	93.9	460	51.17	Rotavirus	Rotavirus_A_pheasant-wt/HUN/216/2015/G23P[37]
	E101	Wash_Water	AJT36632.1	80.3	460	51.63	Rotavirus._REFERENCE_1_(residues_1_to_887)	Rotavirus_A
	E101	Wash_Water	BCK34145.1	80.6	460	51.63	Rotavirus	Human_rotavirus_A
	E101	Wash_Water	ANS59529.1	79.9	460	50.72	Rotavirus._REFERENCE_1_(residues_1_to_903)	Rotavirus_A
	E101	Wash_Water	QKE60139.1	80.4	460	51.34	Rotavirus	Human_rotavirus_A
	E101	Wash_Water	AGV31605.1	79.3	460	51.28	Rotavirus._REFERENCE_1_(residues_1_to_897)	Rotavirus_A
	E101	Wash_Water	AHV78942.1	79.1	460	51.45	Rotavirus	Human_rotavirus_A
	E101	Wash_Water	AEB79631.1	79.3	460	50.66	Rotavirus	Rotavirus_A_human/Vanderbilt/VU05-06-17/2005/G1P[8]
	E101	Wash_Water	AGO57778.1	78.7	460	51.69	Rotavirus	Porcine_rotavirus
	E101	Wash_Water	AXL64568.1	98.2	460	99.71	Rotavirus._REFERENCE_1_(residues_1_to_339)	Rotavirus_A
	E101	Wash_Water	AIW53348.1	98.9	460	100	Rotavirus._REFERENCE_1_(residues_1_to_265)	Rotavirus_A
	E101	Wash_Water	AIW53372.1	52.1	460	58.11	Rotavirus._REFERENCE_1_(residues_1_to_783)	Rotavirus_F
	E101	Wash_Water	APY23532.1	96.9	454.67	6.85	Coronaviridae	Infectious_bronchitis_virus
	E101	Wash_Water	QDO71785.1	96.7	454.67	11.48	Coronaviridae	Infectious_bronchitis_virus
	E101	Wash_Water	APW85793.1	96.7	454.67	6.85	Coronaviridae	Infectious_bronchitis_virus
	E101	Wash_Water	APY23478.1	96.9	454.67	6.85	Coronaviridae	Infectious_bronchitis_virus
	E101	Wash_Water	QDM02500.1	96.5	454.67	11.48	Coronaviridae	Infectious_bronchitis_virus
	E101	Wash_Water	APY23550.1	96.7	454.67	6.85	Coronaviridae	Infectious_bronchitis_virus
	E101	Wash_Water	APV46111.1	96.5	454.67	6.85	Coronaviridae	Infectious_bronchitis_virus
	E101	Wash_Water	QCX41894.1	95.6	454.67	11.48	Coronaviridae	Infectious_bronchitis_virus
	E101	Wash_Water	APZ73777.1	96.5	454.67	6.85	Coronaviridae	Infectious_bronchitis_virus
	E101	Wash_Water	AJR29312.1	96.5	454.67	6.86	Coronaviridae	Infectious_bronchitis_virus
	E101	Wash_Water	QHI01614.1	96	454.67	11.49	Coronaviridae	Infectious_bronchitis_virus
	E101	Wash_Water	AJT47895.1	96.5	454.67	6.85	Coronaviridae	Infectious_bronchitis_virus
	E101	Wash_Water	AJT47931.1	96.3	454.67	6.85	Coronaviridae	Infectious_bronchitis_virus
	E101	Wash_Water	APZ73696.1	96.3	454.67	6.85	Coronaviridae	Infectious_bronchitis_virus
	E101	Wash_Water	QQD79811.1	96	454.67	11.48	Coronaviridae	Infectious_bronchitis_virus
	E101	Wash_Water	AEB00714.1	96.5	454.67	6.85	Coronaviridae	Infectious_bronchitis_virus
	E101	Wash_Water	APZ73750.1	96.3	454.67	6.85	Coronaviridae	Infectious_bronchitis_virus
	E101	Wash_Water	APZ73806.1	96.3	454.67	6.85	Coronaviridae	Infectious_bronchitis_virus
	E101	Wash_Water	AKS25251.1	96.3	454.67	6.85	Coronaviridae	Infectious_bronchitis_virus
	E101	Wash_Water	AQY55811.1	96.3	454.67	6.85	Coronaviridae	Infectious_bronchitis_virus
	E101	Wash_Water	ARB66116.1	96.3	454.67	6.85	Coronaviridae	Infectious_bronchitis_virus
	E101	Wash_Water	ARB66125.1	96.3	454.67	6.85	Coronaviridae	Infectious_bronchitis_virus
	E101	Wash_Water	AQY61322.1	96.3	454.67	6.85	Coronaviridae	Infectious_bronchitis_virus
	E101	Wash_Water	AQY03958.1	96.3	454.67	6.85	Coronaviridae	Infectious_bronchitis_virus
	E101	Wash_Water	AQY61313.1	96.3	454.67	6.85	Coronaviridae	Infectious_bronchitis_virus
	E101	Wash_Water	ADI54954.1	93.6	451.67	11.41	Coronaviridae	Infectious_bronchitis_virus
	E101	Wash_Water	APW81991.1	93.1	451.67	11.41	Coronaviridae	Infectious_bronchitis_virus
	E101	Wash_Water	AHB73997.1	94	451.67	6.81	Coronaviridae	Infectious_bronchitis_virus
	E101	Wash_Water	ANI87710.1	93.8	451.67	11.41	Coronaviridae	Infectious_bronchitis_virus
	E101	Wash_Water	QAT77246.1	93.6	451.67	11.41	Coronaviridae	Infectious_bronchitis_virus
	E101	Wash_Water	QCQ81100.1	93.8	451.67	11.42	Coronaviridae	Infectious_bronchitis_virus
	E101	Wash_Water	ANI87709.1	93.8	451.67	6.8	Coronaviridae	Infectious_bronchitis_virus
	E101	Wash_Water	ACH72802.1	93.6	451.67	6.81	Coronaviridae	Infectious_bronchitis_virus
	E101	Wash_Water	AEO86767.1	92	451.67	11.41	Coronaviridae	Duck_coronavirus
	E101	Wash_Water	APY26744.1	92.5	451.67	6.81	Coronaviridae	Infectious_bronchitis_virus
	E101	Wash_Water	AVI69484.1	92.2	451.67	6.8	Coronaviridae	Infectious_bronchitis_virus
	E101	Wash_Water	QIO03929.1	91.8	451.67	6.81	Coronaviridae	Infectious_bronchitis_virus
	E101	Wash_Water	APP92727.1	91.4	451.67	6.8	Coronaviridae	Infectious_bronchitis_virus
	E101	Wash_Water	ADV71824.1	90	451.67	11.41	Coronaviridae	Infectious_bronchitis_virus
	E101	Wash_Water	ADV71773.1	90	451.67	6.8	Coronaviridae	Infectious_bronchitis_virus
	E101	Wash_Water	AGK85497.1	91.1	451.67	6.81	Coronaviridae	Infectious_bronchitis_virus
	E101	Wash_Water	AYS76103.1	89.6	451.67	11.41	Coronaviridae	Infectious_bronchitis_virus
	E101	Wash_Water	ABW81426.1	90.7	451.67	6.83	Coronaviridae	Turkey_coronavirus
	E101	Wash_Water	AXT92414.1	90.2	451.67	6.81	Coronaviridae	Infectious_bronchitis_virus
	E101	Wash_Water	QDQ69171.1	90	451.67	6.8	Coronaviridae	Infectious_bronchitis_virus
	E101	Wash_Water	QDQ69210.1	90	451.67	6.8	Coronaviridae	Infectious_bronchitis_virus
	E101	Wash_Water	AKV60428.1	90	451.67	6.8	Coronaviridae	Infectious_bronchitis_virus
	E101	Wash_Water	AOC59721.1	90.5	451.67	6.78	Coronaviridae	Infectious_bronchitis_virus
	E101	Wash_Water	AHX26090.1	89.4	451.67	6.82	Coronaviridae	Infectious_bronchitis_virus
	E101	Wash_Water	QDQ69184.1	89.8	451.67	6.8	Coronaviridae	Infectious_bronchitis_virus
	E101	Wash_Water	CDS82602.1	99	428	100	Rotavirus	Avian_rotavirus_A_(RVA/chicken/Nigeria/NIE11-075/2011)
	E101	Wash_Water	ACC91704.1	99	428	98.24	Rotavirus._REFERENCE_1_(residues_1_to_397)	Rotavirus_A
	E101	Wash_Water	CDS82600.1	99	428	98.24	Rotavirus	Avian_rotavirus_A_(RVA/chicken/Nigeria/NIE11-070/2011)
	E101	Wash_Water	CDS82619.1	99	428	98.24	Rotavirus	Avian_rotavirus_A_(RVA/chicken/Nigeria/NIE11-432/2011)
	E101	Wash_Water	AEX30831.1	99	428	98.24	Rotavirus	Avian_rotavirus_A
	E101	Wash_Water	CDS82620.1	99	428	98.24	Rotavirus	Avian_rotavirus_A_(RVA/chicken/Nigeria/NIE11-441/2011)
	E101	Wash_Water	ART88909.1	99	428	98.98	Rotavirus._REFERENCE_1_(residues_1_to_394)	Rotavirus_A
	E101	Wash_Water	ACC91705.1	98.7	428	98.24	Rotavirus._REFERENCE_1_(residues_1_to_397)	Rotavirus_A
	E101	Wash_Water	BAA11658.1	98.7	428	98.24	Rotavirus._REFERENCE_1	Rotavirus_sp.
	E101	Wash_Water	AFC78794.1	99	428	100	Rotavirus._REFERENCE_1_(residues_1_to_388)	Rotavirus_A
	E101	Wash_Water	ACC91703.1	98.5	428	98.24	Rotavirus._REFERENCE_1_(residues_1_to_397)	Rotavirus_A
	E101	Wash_Water	CAD88597.1	98.5	428	98.24	Rotavirus	Avian_rotavirus_Ch-1
	E101	Wash_Water	ART88902.1	97.7	428	99.74	Rotavirus._REFERENCE_1_(residues_1_to_391)	Rotavirus_A
	E101	Wash_Water	ACC91706.1	96.9	428	98.24	Rotavirus._REFERENCE_1_(residues_1_to_397)	Rotavirus_A
	E101	Wash_Water	APW85053.1	98.9	428	100	Rotavirus	Avian_rotavirus_A
	E101	Wash_Water	AGA19164.1	87.9	428	98.24	Rotavirus	Rotavirus_A_pheasant-tc/GER/10V0112H5/2010/G23P[37]
	E101	Wash_Water	ASB51333.1	87.7	428	97.5	Rotavirus._REFERENCE_1_(residues_1_to_400)	Rotavirus_A
	E101	Wash_Water	Q8JXK7.1	87.4	428	98.24	Rotavirus	Bovine_rotavirus_993/83
	E101	Wash_Water	AYV64410.1	86.4	428	98.24	Rotavirus._REFERENCE_1_(residues_1_to_397)	Rotavirus_A
	E101	Wash_Water	CAD88599.1	86.9	428	98.24	Rotavirus	Avian_rotavirus_Ty-3
	E101	Wash_Water	BAA22523.1	86.7	428	98.24	Rotavirus	Avian_rotavirus_RK3
	E101	Wash_Water	ASB51282.1	99.1	428	100	Rotavirus._REFERENCE_1_(residues_1_to_330)	Rotavirus_A
	E101	Wash_Water	ASB51280.1	99.1	428	100	Rotavirus._REFERENCE_1_(residues_1_to_330)	Rotavirus_A
	E101	Wash_Water	ASB51279.1	98.5	428	100	Rotavirus._REFERENCE_1_(residues_1_to_330)	Rotavirus_A
	E101	Wash_Water	BCK34026.1	71.8	428	98.24	Rotavirus	Human_rotavirus_A
	E101	Wash_Water	ACV87266.1	95.4	413.67	6.25	Coronaviridae	Turkey_coronavirus
	E101	Wash_Water	AEO86767.1	94.9	413.67	10.45	Coronaviridae	Duck_coronavirus
	E101	Wash_Water	ALH21109.1	93.7	413.67	10.46	Coronaviridae	Infectious_bronchitis_virus
	E101	Wash_Water	ACV87255.1	94.2	413.67	6.26	Coronaviridae	Turkey_coronavirus
	E101	Wash_Water	QJS39698.1	94.4	413.67	6.21	Coronaviridae	Infectious_bronchitis_virus
	E101	Wash_Water	QJS39671.1	94.4	413.67	6.21	Coronaviridae	Infectious_bronchitis_virus
	E101	Wash_Water	ACV87278.1	94.2	413.67	10.46	Coronaviridae	Turkey_coronavirus
	E101	Wash_Water	ACV87243.1	94.2	413.67	6.26	Coronaviridae	Turkey_coronavirus
	E101	Wash_Water	AAY24431.1	93.9	413.67	10.46	Coronaviridae	Infectious_bronchitis_virus
	E101	Wash_Water	AAV98204.1	93.9	413.67	10.45	Coronaviridae	Infectious_bronchitis_virus
	E101	Wash_Water	AYS76103.1	94.2	413.67	10.45	Coronaviridae	Infectious_bronchitis_virus
	E101	Wash_Water	ACV87277.1	94.2	413.67	6.26	Coronaviridae	Turkey_coronavirus
	E101	Wash_Water	QIO03929.1	94.2	413.67	6.23	Coronaviridae	Infectious_bronchitis_virus
	E101	Wash_Water	P0C6Y2.1	93.9	413.67	6.23	Coronaviridae	Avian_infectious_bronchitis_virus_(strain_Beaudette_CK)
	E101	Wash_Water	APW81991.1	94.4	413.67	10.45	Coronaviridae	Infectious_bronchitis_virus
	E101	Wash_Water	AVI69443.1	93.9	413.67	6.25	Coronaviridae	Infectious_bronchitis_virus
	E101	Wash_Water	AVI69484.1	94.4	413.67	6.23	Coronaviridae	Infectious_bronchitis_virus
	E101	Wash_Water	AXQ05189.1	93.7	413.67	6.25	Coronaviridae	Avian_coronavirus
	E101	Wash_Water	QDA76326.1	93.7	413.67	6.23	Coronaviridae	Infectious_bronchitis_virus
	E101	Wash_Water	ALC78746.1	93.7	413.67	6.25	Coronaviridae	Infectious_bronchitis_virus
	E101	Wash_Water	AJP16729.1	93.5	413.67	6.25	Coronaviridae	Infectious_bronchitis_virus
	E101	Wash_Water	AAT70073.1	93.9	413.67	6.25	Coronaviridae	Infectious_bronchitis_virus
	E101	Wash_Water	ADP06506.1	93.9	413.67	6.23	Coronaviridae	Infectious_bronchitis_virus
	E101	Wash_Water	ALQ43513.1	92.7	413.67	10.46	Coronaviridae	European_turkey_coronavirus_080385d
	E101	Wash_Water	AAW33784.1	93.9	413.67	10.45	Coronaviridae	Infectious_bronchitis_virus
	E101	Wash_Water	AMR60478.1	99.7	364	9.18	Coronaviridae	Infectious_bronchitis_virus
	E101	Wash_Water	ARB66170.1	99.4	364	5.47	Coronaviridae	Infectious_bronchitis_virus
	E101	Wash_Water	APZ73741.1	99.4	364	5.47	Coronaviridae	Infectious_bronchitis_virus
	E101	Wash_Water	AXX83281.1	99.2	364	9.18	Coronaviridae	Infectious_bronchitis_virus
	E101	Wash_Water	QCX41894.1	99.2	364	9.18	Coronaviridae	Infectious_bronchitis_virus
	E101	Wash_Water	APY23514.1	99.2	364	5.47	Coronaviridae	Infectious_bronchitis_virus
	E101	Wash_Water	APV46174.1	99.2	364	5.47	Coronaviridae	Infectious_bronchitis_virus
	E101	Wash_Water	QJE49264.1	98.9	364	9.19	Coronaviridae	Infectious_bronchitis_virus
	E101	Wash_Water	AYD78147.1	99.4	364	9.18	Coronaviridae	Infectious_bronchitis_virus
	E101	Wash_Water	AKS25242.1	99.4	364	5.48	Coronaviridae	Infectious_bronchitis_virus
	E101	Wash_Water	APY26771.1	98.9	364	5.47	Coronaviridae	Infectious_bronchitis_virus
	E101	Wash_Water	AZA07513.1	99.4	364	5.47	Coronaviridae	Infectious_bronchitis_virus
	E101	Wash_Water	APY23613.1	98.9	364	5.47	Coronaviridae	Infectious_bronchitis_virus
	E101	Wash_Water	QDA76227.1	98.6	364	5.47	Coronaviridae	Infectious_bronchitis_virus
	E101	Wash_Water	AQY55892.1	98.9	364	5.48	Coronaviridae	Infectious_bronchitis_virus
	E101	Wash_Water	AKS25251.1	99.2	364	5.48	Coronaviridae	Infectious_bronchitis_virus
	E101	Wash_Water	QDA76236.1	99.2	364	5.47	Coronaviridae	Infectious_bronchitis_virus
	E101	Wash_Water	ATJ01091.1	98.9	364	9.18	Coronaviridae	Infectious_bronchitis_virus
	E101	Wash_Water	APZ73806.1	98.9	364	5.48	Coronaviridae	Infectious_bronchitis_virus
	E101	Wash_Water	AJP16738.1	98.9	364	5.48	Coronaviridae	Infectious_bronchitis_virus
	E101	Wash_Water	AQY55838.1	98.9	364	5.47	Coronaviridae	Infectious_bronchitis_virus
	E101	Wash_Water	AJR29312.1	98.3	364	5.48	Coronaviridae	Infectious_bronchitis_virus
	E101	Wash_Water	APY23559.1	98.3	364	5.47	Coronaviridae	Infectious_bronchitis_virus
	E101	Wash_Water	AQD20754.1	98.6	364	5.47	Coronaviridae	Infectious_bronchitis_virus
	E101	Wash_Water	APZ73723.1	98.6	364	5.47	Coronaviridae	Infectious_bronchitis_virus
	E101	Wash_Water	AER09397.1	98.9	363	75	Orthomyxoviridae	Influenza_A_virus_(A/wild_bird/Korea/A01/2009(H10N6))
	E101	Wash_Water	BBG57695.1	99.7	363	50.7	Orthomyxoviridae	Influenza_A_virus
	E101	Wash_Water	ADE06894.1	98.9	363	50.7	Orthomyxoviridae	Influenza_A_virus_(A/aquatic_bird/Korea/w54/2005(H5N2))
	E101	Wash_Water	QCW09763.1	98.6	363	50.7	Orthomyxoviridae	Influenza_A_virus
	E101	Wash_Water	ANK78118.1	98.6	363	50.7	Orthomyxoviridae	Influenza_A_virus_(A/environment/Korea/W109/2006(H7N7))
	E101	Wash_Water	ACR49440.1	98.6	363	50.7	Orthomyxoviridae	Influenza_A_virus_(A/chicken/Laos/A0573/2007(H3N8))
	E101	Wash_Water	QIC52431.1	98.6	363	50.7	Orthomyxoviridae	Influenza_A_virus
	E101	Wash_Water	ANM72405.1	98.6	363	50.7	Orthomyxoviridae	Influenza_A_virus_(A/mallard/California/LDC331/2015(H7N3))
	E101	Wash_Water	BBB39052.1	98.6	363	50.7	Orthomyxoviridae	Influenza_A_virus_(A/duck/Mongolia/121/2011(H10N7))
	E101	Wash_Water	APC31376.1	98.3	363	50.7	Orthomyxoviridae	Influenza_A_virus_(A/greater_white-fronted
	E101	Wash_Water	BBN23784.1	98.3	363	50.7	Orthomyxoviridae	Influenza_A_virus
	E101	Wash_Water	ACZ46305.1	98.9	363	50.7	Orthomyxoviridae	Influenza_A_virus_(A/duck/Singapore/F119/3/1997(H5N3))
	E101	Wash_Water	AER09437.1	98.3	363	61.92	Orthomyxoviridae	Influenza_A_virus_(A/wild_bird/Korea/A13/2010(H10N1))
	E101	Wash_Water	AEM98309.1	98.6	363	50.7	Orthomyxoviridae	Influenza_A_virus_(A/snow_goose/Mongolia/1-29/2008(H3N8))
	E101	Wash_Water	AFY06123.1	98.1	363	50.7	Orthomyxoviridae	Influenza_A_virus_(A/mallard/Nova_Scotia/02286/2007(H7N4))
	E101	Wash_Water	APC30695.1	98.1	363	50.7	Orthomyxoviridae	Influenza_A_virus_(A/mallard_duck/Netherlands/31/2012(H7N1))
	E101	Wash_Water	AKV57658.1	98.1	363	50.7	Orthomyxoviridae	Influenza_A_virus_(A/duck/Thailand/CU-11671C/2011(H3N8))
	E101	Wash_Water	ABQ84670.2	98.1	363	50.7	Orthomyxoviridae	Influenza_A_virus_(A/migratory_duck/Hong_Kong/MP2553/2003(H8N4))
	E101	Wash_Water	AHN01770.1	98.1	363	50.7	Orthomyxoviridae	Influenza_A_virus_(A/mallard/Wisconsin/329/1977(H11N9))
	E101	Wash_Water	AET75468.1	98.1	363	50.7	Orthomyxoviridae	Influenza_A_virus_(A/shorebird/Delaware_Bay/3/1994(H3N2))
	E101	Wash_Water	ADU57975.1	98.1	363	50.7	Orthomyxoviridae	Influenza_A_virus_(A/northern_shoveler/Interior
	E101	Wash_Water	QLI61579.1	98.3	363	50.7	Orthomyxoviridae	Influenza_A_virus
	E101	Wash_Water	ANC28584.1	97.8	363	50.7	Orthomyxoviridae	Influenza_A_virus_(A/duck/Zhejiang/727D2/2013(H11N3))
	E101	Wash_Water	ALE20244.1	97.8	363	50.7	Orthomyxoviridae	Influenza_A_virus_(A/duck/Zhejiang/D2-1/2013(H4N6))
	E101	Wash_Water	ABB17732.1	98.1	363	50.7	Orthomyxoviridae	Influenza_A_virus_(A/herring_gull/DE/703/1988(H2N8))
	E101	Wash_Water	AJD12586.1	98	361	51.88	Orthomyxoviridae	Influenza_A_virus_(A/chicken/Jiangxi/23241/2013(mixed))
	E101	Wash_Water	ACY56546.1	97.5	361	54.24	Orthomyxoviridae	Influenza_A_virus_(A/mallard_duck/Korea/LBM347/2007(H3N8))
	E101	Wash_Water	AJD13567.1	98	361	47.17	Orthomyxoviridae	Influenza_A_virus_(A/chicken/Jiangxi/1267/2014(mixed))
	E101	Wash_Water	QDF47079.1	98	361	47.17	Orthomyxoviridae	Influenza_A_virus
	E101	Wash_Water	QDF47033.1	98	361	47.17	Orthomyxoviridae	Influenza_A_virus
	E101	Wash_Water	QDF47127.1	98	361	47.17	Orthomyxoviridae	Influenza_A_virus
	E101	Wash_Water	QHO61436.1	98.3	361	47.17	Orthomyxoviridae	Influenza_A_virus
	E101	Wash_Water	AHN04214.1	98.3	361	47.17	Orthomyxoviridae	Influenza_A_virus_(A/mallard/Wisconsin/155/1980(H3N2))
	E101	Wash_Water	APC32497.1	98.3	361	47.17	Orthomyxoviridae	Influenza_A_virus_(A/mallard_duck/Netherlands/47/2010(H10N7))
	E101	Wash_Water	AZQ05484.1	97.5	361	47.17	Orthomyxoviridae	Influenza_A_virus
	E101	Wash_Water	AGL96981.1	98	361	47.17	Orthomyxoviridae	Influenza_A_virus_(A/common_teal/Mongolia/2299/2011(H4N6))
	E101	Wash_Water	ACZ45585.1	98	361	47.17	Orthomyxoviridae	Influenza_A_virus_(A/mallard/Maryland/718/2004(H8N4))
	E101	Wash_Water	ANT47337.1	98	361	47.17	Orthomyxoviridae	Influenza_A_virus_(A/turkey/Poland/14/2013(H9N2))
	E101	Wash_Water	AXK58705.1	98	361	47.17	Orthomyxoviridae	Influenza_A_virus
	E101	Wash_Water	QOJ94484.1	97.8	361	47.17	Orthomyxoviridae	Influenza_A_virus
	E101	Wash_Water	ADA69381.1	98	361	47.17	Orthomyxoviridae	Influenza_A_virus_(A/duck/France/06436/2006(H5N3))
	E101	Wash_Water	APH09253.1	98	361	47.17	Orthomyxoviridae	Influenza_A_virus_(A/northern_pintail/Alaska/622/2012(H5N2))
	E101	Wash_Water	AKI34440.1	98	361	47.17	Orthomyxoviridae	Influenza_A_virus_(A/duck/Japan/11OG1083/2011(H5N2))
	E101	Wash_Water	ALZ47763.1	97.5	361	47.17	Orthomyxoviridae	Influenza_A_virus_(A/mallard/Interior_Alaska/11BM03913/2011(H2N9))
	E101	Wash_Water	ATY41012.1	97.8	361	47.17	Orthomyxoviridae	Influenza_A_virus_(A/chicken/Anhui/WB/2014(H9N2))
	E101	Wash_Water	QMS43123.1	97.8	361	47.17	Orthomyxoviridae	Influenza_A_virus
	E101	Wash_Water	AIZ69358.1	97.8	361	47.17	Orthomyxoviridae	Influenza_A_virus_(A/quail/Jiangsu/S12/2012(H9N2))
	E101	Wash_Water	AXF49908.1	97.8	361	47.17	Orthomyxoviridae	Influenza_A_virus
	E101	Wash_Water	AJJ98484.1	97.8	361	47.17	Orthomyxoviridae	Influenza_A_virus_(A/chicken/Jiangxi/19463/2014(mixed))
	E101	Wash_Water	AGO87118.1	97.8	361	47.17	Orthomyxoviridae	Influenza_A_virus_(A/duck/Hunan/S1607/2012(H11N9))
	E101	Wash_Water	ARF06986.1	98.3	336	96.98	Rotavirus._REFERENCE_1_(residues_1_to_298)	Rotavirus_D
	E101	Wash_Water	AFJ11205.1	99	336	72.61	Rotavirus	Rotavirus_D_chicken-wt/BGD/MJ-5/2010
	E101	Wash_Water	AIW53354.1	99	336	72.43	Rotavirus._REFERENCE_1_(residues_1_to_399)	Rotavirus_D
	E101	Wash_Water	AFJ11199.1	98.6	336	72.61	Rotavirus	Rotavirus_D_chicken-wt/DEU/06V0047/2006
	E101	Wash_Water	AFJ11201.1	98.3	336	72.61	Rotavirus	Rotavirus_D_chicken-wt/GBR/06V0274/2006
	E101	Wash_Water	AXF38707.1	93.7	336	91.37	Rotavirus._REFERENCE_1_(residues_1_to_278)	Rotavirus_D
	E101	Wash_Water	APW85115.1	97.9	336	81.29	Rotavirus._REFERENCE_1_(residues_1_to_294)	Rotavirus_D
	E101	Wash_Water	AGM16379.1	97.8	336	56.28	Rotavirus._REFERENCE_1_(residues_1_to_247)	Rotavirus_D
	E101	Wash_Water	AGH88795.1	97.1	336	56.05	Rotavirus	Rotavirus_D_RVD/Avian/India/PTN_14/2012
	E101	Wash_Water	ALT06360.1	97.8	336	56.85	Rotavirus._REFERENCE_1_(residues_1_to_241)	Rotavirus_D
	E101	Wash_Water	AHN49686.1	98.5	336	56.67	Rotavirus._REFERENCE_1_(residues_1_to_240)	Rotavirus_D
	E101	Wash_Water	AHN49687.1	98.5	336	55.74	Rotavirus._REFERENCE_1_(residues_1_to_244)	Rotavirus_D
	E101	Wash_Water	AGM34703.1	98.5	336	56.47	Rotavirus._REFERENCE_1_(residues_1_to_232)	Rotavirus_D
	E101	Wash_Water	ALG76055.1	97.7	336	54.58	Rotavirus._REFERENCE_1_(residues_1_to_240)	Rotavirus_D
	E101	Wash_Water	AHN49680.1	98.4	336	53.45	Rotavirus._REFERENCE_1_(residues_1_to_232)	Rotavirus_D
	E101	Wash_Water	ALT06355.1	98.3	336	54.3	Rotavirus._REFERENCE_1_(residues_1_to_221)	Rotavirus_D
	E101	Wash_Water	ALT06357.1	98.3	336	54.05	Rotavirus._REFERENCE_1_(residues_1_to_222)	Rotavirus_D
	E101	Wash_Water	AIW53365.1	99.1	336	100	Rotavirus._REFERENCE_1_(residues_1_to_114)	Rotavirus_D
	E101	Wash_Water	AIW53375.1	35.8	336	71.94	Rotavirus._REFERENCE_1_(residues_1_to_392)	Rotavirus_F
	E101	Wash_Water	YP_008145323.1	35.5	336	71.21	Rotavirus	Rotavirus_F_chicken/03V0568/DEU/2003
	E101	Wash_Water	AIZ05548.1	32.3	336	73.3	Rotavirus	Human_rotavirus_A
	E101	Wash_Water	BCK34026.1	32	336	73.3	Rotavirus	Human_rotavirus_A
	E101	Wash_Water	ACV85646.2	32.6	336	72.57	Rotavirus	Human_rotavirus_A
	E101	Wash_Water	ARB49200.1	31.3	336	73.3	Rotavirus._REFERENCE_1_(residues_1_to_397)	Rotavirus_A
	E101	Wash_Water	CAD88599.1	32.3	336	73.3	Rotavirus	Avian_rotavirus_Ty-3
	E101	Wash_Water	AKQ98485.1	91.4	327.67	81.34	Coronaviridae	Duck-dominant_coronavirus
	E101	Wash_Water	ANO81442.1	100	327.67	12.33	Coronaviridae	Infectious_bronchitis_virus
	E101	Wash_Water	AYD78148.1	100	327.67	12.33	Coronaviridae	Infectious_bronchitis_virus
	E101	Wash_Water	QJE49265.1	100	327.67	12.33	Coronaviridae	Infectious_bronchitis_virus
	E101	Wash_Water	ATJ01092.1	100	327.67	12.33	Coronaviridae	Infectious_bronchitis_virus
	E101	Wash_Water	AXX83282.1	100	327.67	12.33	Coronaviridae	Infectious_bronchitis_virus
	E101	Wash_Water	AWR92744.1	99.7	327.67	12.33	Coronaviridae	Infectious_bronchitis_virus
	E101	Wash_Water	AFX59326.1	99.7	327.67	12.33	Coronaviridae	Infectious_bronchitis_virus
	E101	Wash_Water	QIQ19618.1	99.7	327.67	12.21	Coronaviridae	Infectious_bronchitis_virus
	E101	Wash_Water	QCX41895.1	99.7	327.67	12.33	Coronaviridae	Infectious_bronchitis_virus
	E101	Wash_Water	QDM02501.1	99.7	327.67	12.33	Coronaviridae	Infectious_bronchitis_virus
	E101	Wash_Water	AAV98205.1	99.1	327.67	12.33	Coronaviridae	Infectious_bronchitis_virus
	E101	Wash_Water	AAY24432.1	99.1	327.67	12.33	Coronaviridae	Infectious_bronchitis_virus
	E101	Wash_Water	AHN49810.1	99.1	327.67	12.33	Coronaviridae	Infectious_bronchitis_virus
	E101	Wash_Water	ATJ01102.1	99.1	327.67	12.33	Coronaviridae	Infectious_bronchitis_virus
	E101	Wash_Water	AHI85759.1	98.8	327.67	12.33	Coronaviridae	Infectious_bronchitis_virus
	E101	Wash_Water	AKN20489.1	98.8	327.67	12.33	Coronaviridae	Infectious_bronchitis_virus
	E101	Wash_Water	ADI54953.1	98.8	327.67	12.17	Coronaviridae	Infectious_bronchitis_virus
	E101	Wash_Water	AJR29312.1	100	327.67	4.94	Coronaviridae	Infectious_bronchitis_virus
	E101	Wash_Water	QJS39725.1	100	327.67	4.93	Coronaviridae	Infectious_bronchitis_virus
	E101	Wash_Water	APY26869.1	100	327.67	4.93	Coronaviridae	Infectious_bronchitis_virus
	E101	Wash_Water	APY23541.1	100	327.67	4.93	Coronaviridae	Infectious_bronchitis_virus
	E101	Wash_Water	ANI87709.1	100	327.67	4.93	Coronaviridae	Infectious_bronchitis_virus
	E101	Wash_Water	APY26842.1	100	327.67	4.93	Coronaviridae	Infectious_bronchitis_virus
	E101	Wash_Water	AJP16738.1	100	327.67	4.93	Coronaviridae	Infectious_bronchitis_virus
	E101	Wash_Water	BAG16717.1	98.7	326.33	94.86	Orthomyxoviridae	Influenza_A_virus_(A/duck/Hokkaido/W95/2006(H10N8))
	E101	Wash_Water	BAM35585.1	98.1	326.33	90.49	Orthomyxoviridae	Influenza_A_virus_(A/duck/Vietnam/OIE-1212/2012(H3N2))
	E101	Wash_Water	AGG12464.1	97.8	326.33	73.54	Orthomyxoviridae	Influenza_A_virus_(A/mallard/Czech_Republic/15902-4K/2009(H6))
	E101	Wash_Water	QOK07904.1	100	326.33	41.48	Orthomyxoviridae	Influenza_A_virus
	E101	Wash_Water	ANH21782.1	99.7	326.33	41.48	Orthomyxoviridae	Influenza_A_virus_(A/Huai'an/062/2014(H7N9))
	E101	Wash_Water	AOC37052.1	99.7	326.33	41.48	Orthomyxoviridae	Influenza_A_virus_(A/chicken/Guangdong/SIC18/2014(H9N2))
[truncated: 785,401+ more rows]
