# Supplementary material for: Environmental metagenomics enhances detection of circulating viruses from live poultry markets in Cambodia
Source: Nat Commun. 2026 Jan 12;17:1525. doi: 10.1038/s41467-025-68245-8 (PMC12891645; doi:10.1038/s41467-025-68245-8)
Supplement: Supplementary file 9 — Supplementary Data 6 to 38 [file 41467_2025_68245_MOESM9_ESM.xlsx]

## Sheet: Supplementary_Data_6
	Supplementary Data 6: Statistics summary of chicken oropharyngeal virus recapture rates in environmental samples (see Supplementary Fig. 9)
		Chicken_Throat	Air_Slaughter_Recapture	Air_Slaughter_Unique	Air_Holding_Recapture	Air_Holding_Unique	Air_Outside_Recapture	Air_Outside_Unique	Wash_Water_Recapture	Wash_Water_Unique	Drinking_Water_Recapture	Drinking_Water_Unique	Cage_Recapture
	Air_Slaughter_Recapture	0.344094
	Air_Slaughter_Unique	0.914254	0.435714
	Air_Holding_Recapture	0.348834	0.976453	0.447591
	Air_Holding_Unique	0.883859	0.533604	0.914254	0.546499
	Air_Outside_Recapture	0.00235417	0.0370645	0.00292024	0.0361917	0.0039791
	Air_Outside_Unique	0.00292024	0.0486813	0.0039791	0.0482647	0.00551308	0.914254
	Wash_Water_Recapture	0.00294171	0.0513463	0.00409448	0.0506324	0.00627523	0.914254	0.967134
	Wash_Water_Unique	0.00235417	0.0265239	0.00235417	0.0254352	0.00292024	0.914254	0.883859	0.883859
	Drinking_Water_Recapture	0.00409448	0.0715171	0.00627523	0.0698973	0.0101686	0.883859	0.914254	0.914254	0.808058
	Drinking_Water_Unique	0.00235417	0.0173248	0.00235417	0.016616	0.00235417	0.883859	0.847608	0.808058	0.914254	0.674895
	Cage_Recapture	0.212512	0.883859	0.286307	0.883859	0.348834	0.0642008	0.0836505	0.090936	0.0486813	0.129233	0.0361917
	Cage_Unique	0.194006	0.883859	0.26338	0.883859	0.336486	0.0698973	0.090936	0.101305	0.0513463	0.142893	0.0392336	0.967134
	Kruskall-wallis with Dunns post-hoc test

## Sheet: Supplementary_Data_7
	Supplementary Data 7: Statistics summary of chicken cloacal virus recapture rates in environmental samples (see Supplementary Fig. 9)
		Chicken_Cloacal	Air_Slaughter_Recapture	Air_Slaughter_Unique	Air_Holding_Recapture	Air_Holding_Unique	Air_Outside_Recapture	Air_Outside_Unique	Wash_Water_Recapture	Wash_Water_Unique	Drinking_Water_Recapture	Drinking_Water_Unique	Cage_Recapture
	Air_Slaughter_Recapture	0.113679
	Air_Slaughter_Unique	0.12603	0.967225
	Air_Holding_Recapture	0.109407	0.978307	0.96699
	Air_Holding_Unique	0.0400808	0.757232	0.720431	0.76878
	Air_Outside_Recapture	0.000102343	0.0223124	0.0196049	0.0230165	0.0543042
	Air_Outside_Unique	1.21541e-06	0.00158023	0.00142019	0.00164471	0.00676355	0.464844
	Wash_Water_Recapture	0.000132322	0.0258685	0.0230165	0.0266447	0.0684193	0.96699	0.412734
	Wash_Water_Unique	1.20845e-06	0.00142019	0.00129906	0.00142019	0.00553923	0.424464	0.96699	0.374869
	Drinking_Water_Recapture	0.00020381	0.0323507	0.0291697	0.0326906	0.0899231	0.933357	0.351686	0.96699	0.328088
	Drinking_Water_Unique	7.39742e-07	0.000977799	0.000888979	0.000977799	0.00282328	0.334657	0.910625	0.308988	0.944097	0.257873
	Cage_Recapture	0.0892125	0.96699	0.944097	0.96699	0.851294	0.0266447	0.00220544	0.0323507	0.00177753	0.0404721	0.00129906
	Cage_Unique	0.00718644	0.326537	0.308988	0.328088	0.577086	0.240798	0.0378166	0.279206	0.0326906	0.326537	0.0230165	0.371895
	Kruskall-wallis with Dunns post-hoc test

## Sheet: Supplementary_Data_8
	Supplementary Data 8: Statistics summary of duck oropharyngeal virus recapture rates in environmental samples (see Supplementary Fig. 10)
		Duck_Throat	Air_Slaughter_Recapture	Air_Slaughter_Unique	Air_Holding_Recapture	Air_Holding_Unique	Air_Outside_Recapture	Air_Outside_Unique	Wash_Water_Recapture	Wash_Water_Unique	Drinking_Water_Recapture	Drinking_Water_Unique	Cage_Recapture
	Air_Slaughter_Recapture	0.0212255
	Air_Slaughter_Unique	0.6554	0.0769507
	Air_Holding_Recapture	0.0028585	0.540776	0.0142624
	Air_Holding_Unique	0.310225	0.270841	0.557103	0.0746757
	Air_Outside_Recapture	9.60727e-07	0.009494	7.97191e-06	0.0600233	0.000118024
	Air_Outside_Unique	0.000442205	0.275748	0.00248374	0.6245	0.0188194	0.175101
	Wash_Water_Recapture	8.96953e-05	0.12801	0.000553431	0.372619	0.00507808	0.353257	0.692841
	Wash_Water_Unique	9.00883e-05	0.130575	0.000580709	0.383891	0.00536996	0.344895	0.696514	0.976368
	Drinking_Water_Recapture	2.65514e-06	0.0199763	2.40448e-05	0.100736	0.000347164	0.81403	0.275748	0.475695	0.463271
	Drinking_Water_Unique	9.60727e-07	0.0101833	7.97191e-06	0.0628713	0.000125355	0.976368	0.182387	0.364202	0.353257	0.832336
	Cage_Recapture	0.00180336	0.463271	0.009494	0.901782	0.0569765	0.0769507	0.696514	0.455232	0.463271	0.130575	0.0814692
	Cage_Unique	0.130575	0.477481	0.319096	0.182387	0.667049	0.000683994	0.0628713	0.020092	0.021208	0.00180336	0.000743015	0.14162
	Kruskall-wallis with Dunns post-hoc test

## Sheet: Supplementary_Data_9
	Supplementary Data 9: Statistics summary of duck cloacal virus recapture rates in environmental samples (see Supplementary Fig. 10)
		Duck_Cloacal	Air_Slaughter_Recapture	Air_Slaughter_Unique	Air_Holding_Recapture	Air_Holding_Unique	Air_Outside_Recapture	Air_Outside_Unique	Wash_Water_Recapture	Wash_Water_Unique	Drinking_Water_Recapture	Drinking_Water_Unique	Cage_Recapture
	Air_Slaughter_Recapture	0.0396764
	Air_Slaughter_Unique	0.575934	0.172379
	Air_Holding_Recapture	0.0071234	0.572954	0.0391478
	Air_Holding_Unique	0.383876	0.289933	0.770204	0.0883515
	Air_Outside_Recapture	6.10971e-06	0.0130445	7.37697e-05	0.0678866	0.000252943
	Air_Outside_Unique	0.000885778	0.265596	0.00823179	0.607508	0.0207464	0.225965
	Wash_Water_Recapture	0.000997974	0.281564	0.0090261	0.632924	0.0229477	0.211317	0.963767
	Wash_Water_Unique	6.9767e-05	0.0590661	0.000674116	0.22806	0.00192522	0.604563	0.517585	0.493471
	Drinking_Water_Recapture	4.84409e-06	0.00823179	4.92027e-05	0.0465548	0.000150492	0.913359	0.172379	0.164311	0.523821
	Drinking_Water_Unique	3.37149e-05	0.0338776	0.000252943	0.160454	0.000885778	0.76439	0.383876	0.365806	0.855808	0.641029
	Cage_Recapture	0.000742261	0.239367	0.00697905	0.572954	0.0177895	0.250002	0.955725	0.930999	0.563704	0.201011	0.419768
	Cage_Unique	0.419768	0.265596	0.81677	0.0764946	0.956124	0.000207342	0.0180021	0.0199249	0.00155701	0.00012469	0.000742261	0.0148779
	Kruskall-wallis with Dunns post-hoc test

## Sheet: Supplementary_Data_10
	Supplementary Data 10: Statistics summary of observed species alpha-diversity between groups (see Fig. 1B)
		Air_Holding	Air_Outside	Air_Slaughter	Cage	Chicken_Cloacal	Chicken_Throat	Drinking_Water	Duck_Cloacal	Duck_Throat
	Air_Outside	0.0346524
	Air_Slaughter	0.685028	0.0880375
	Cage	0.394736	0.157753	0.743573
	Chicken_Cloacal	0.083859	0.651315	0.166706	0.294861
	Chicken_Throat	8.44677e-05	0.165673	0.00024719	0.000574786	0.0346524
	Drinking_Water	0.0391517	0.999103	0.0960758	0.165281	0.651315	0.168083
	Duck_Cloacal	0.00573962	0.766862	0.0210709	0.039442	0.324358	0.231322	0.766862
	Duck_Throat	8.44677e-05	0.166706	0.000285413	0.000681411	0.0346524	0.999103	0.169217	0.233988
	Wash_Water	4.46736e-05	0.118706	8.44677e-05	0.000187479	0.0160612	0.856298	0.13314	0.165281	0.856298
	Kruskall-wallis with Dunns post-hoc test

## Sheet: Supplementary_Data_11
	Supplementary Data 11: Statistics summary of chao1 alpha-diversity between groups (see Supplementary Fig. 14)
		Air_Holding	Air_Outside	Air_Slaughter	Cage	Chicken_Cloacal	Chicken_Throat	Drinking_Water	Duck_Cloacal	Duck_Throat
	Air_Outside	0.0346524
	Air_Slaughter	0.685028	0.0880375
	Cage	0.394736	0.157753	0.743573
	Chicken_Cloacal	0.083859	0.651315	0.166706	0.294861
	Chicken_Throat	8.44677e-05	0.165673	0.00024719	0.000574786	0.0346524
	Drinking_Water	0.0391517	0.999103	0.0960758	0.165281	0.651315	0.168083
	Duck_Cloacal	0.00573962	0.766862	0.0210709	0.039442	0.324358	0.231322	0.766862
	Duck_Throat	8.44677e-05	0.166706	0.000285413	0.000681411	0.0346524	0.999103	0.169217	0.233988
	Wash_Water	4.46736e-05	0.118706	8.44677e-05	0.000187479	0.0160612	0.856298	0.13314	0.165281	0.856298
	Kruskall-wallis with Dunns post-hoc test

## Sheet: Supplementary_Data_12
	Supplementary Data 12: Statistics summary of simpson alpha-diversity between groups (see Supplementary Fig. 14)
		Air_Holding	Air_Outside	Air_Slaughter	Cage	Chicken_Cloacal	Chicken_Throat	Drinking_Water	Duck_Cloacal	Duck_Throat
	Air_Outside	0.0346524
	Air_Slaughter	0.685028	0.0880375
	Cage	0.394736	0.157753	0.743573
	Chicken_Cloacal	0.083859	0.651315	0.166706	0.294861
	Chicken_Throat	8.44677e-05	0.165673	0.00024719	0.000574786	0.0346524
	Drinking_Water	0.0391517	0.999103	0.0960758	0.165281	0.651315	0.168083
	Duck_Cloacal	0.00573962	0.766862	0.0210709	0.039442	0.324358	0.231322	0.766862
	Duck_Throat	8.44677e-05	0.166706	0.000285413	0.000681411	0.0346524	0.999103	0.169217	0.233988
	Wash_Water	4.46736e-05	0.118706	8.44677e-05	0.000187479	0.0160612	0.856298	0.13314	0.165281	0.856298
	Kruskall-wallis with Dunns post-hoc test

## Sheet: Supplementary_Data_13
	Supplementary Data 13: Statistics summary of shannon alpha-diversity between groups (see Supplementary Fig. 14)
		Air_Holding	Air_Outside	Air_Slaughter	Cage	Chicken_Cloacal	Chicken_Throat	Drinking_Water	Duck_Cloacal	Duck_Throat
	Air_Outside	0.0346524
	Air_Slaughter	0.685028	0.0880375
	Cage	0.394736	0.157753	0.743573
	Chicken_Cloacal	0.083859	0.651315	0.166706	0.294861
	Chicken_Throat	8.44677e-05	0.165673	0.00024719	0.000574786	0.0346524
	Drinking_Water	0.0391517	0.999103	0.0960758	0.165281	0.651315	0.168083
	Duck_Cloacal	0.00573962	0.766862	0.0210709	0.039442	0.324358	0.231322	0.766862
	Duck_Throat	8.44677e-05	0.166706	0.000285413	0.000681411	0.0346524	0.999103	0.169217	0.233988
	Wash_Water	4.46736e-05	0.118706	8.44677e-05	0.000187479	0.0160612	0.856298	0.13314	0.165281	0.856298
	Kruskall-wallis with Dunns post-hoc test

## Sheet: Supplementary_Data_14
	Supplementary Data 14: Statistics summary of comparing the total number of chicken oropharyngeal viruses detected between the groups (see Fig. 1C)
		Chicken_Throat	Air_Slaughter	Air_Holding	Air_Outside	Cage	Drinking_Water
	Air_Slaughter	0.00491724
	Air_Holding	0.00703803	0.927495
	Air_Outside	0.705806	0.00106723	0.00125829
	Cage	0.0720259	0.433451	0.505453	0.0173323
	Drinking_Water	0.705806	0.00106723	0.00125829	0.973241	0.0173878
	Wash_Water	0.637651	0.00106723	0.00106723	0.927495	0.0123643	0.927495
	Kruskall-wallis with Dunns post-hoc test

## Sheet: Supplementary_Data_15
	Supplementary Data 15: Statistics summary of comparing the total number of chicken cloacal viruses detected between the groups (see Fig. 1D)
		Chicken_Cloacal	Air_Slaughter	Air_Holding	Air_Outside	Cage	Drinking_Water
	Air_Slaughter	0.264827
	Air_Holding	0.486722	0.762667
	Air_Outside	0.0167684	0.000631335	0.00156049
	Cage	0.840507	0.408006	0.680531	0.00937123
	Drinking_Water	0.0272262	0.000738855	0.00274515	0.840507	0.0140188
	Wash_Water	0.00964655	0.000429923	0.000738855	0.840507	0.00471338	0.762667
	Kruskall-wallis with Dunns post-hoc test

[truncated: 23 more sheets: Supplementary_Data_16, Supplementary_Data_17, Supplementary_Data_18, Supplementary_Data_19, Supplementary_Data_20, Supplementary_Data_21, Supplementary_Data_22, Supplementary_Data_23, Supplementary_Data_24, Supplementary_Data_25, Supplementary_Data_26, Supplementary_Data_27, Supplementary_Data_28, Supplementary_Data_29, Supplementary_Data_30, Supplementary_Data_31, Supplementary_Data_32, Supplementary_Data_33, Supplementary_Data_34, Supplementary_Data_35 …]
